# Supplementary material for: trans-Carbonyl­chloridobis(tri-p-tolyl­phosphine)rhodium(I) acetone solvate
Source: Acta Crystallogr Sect E Struct Rep Online. 2008 Feb 8;64(Pt 3):m464–5. doi: 10.1107/S1600536808003528 (PMC2960764; doi:10.1107/S1600536808003528)
Supplement: Supplementary file 1 [file e-64-0m464-sup1.cif]

##############################################################################
###                                                                        ###
###        Electronic paper (Acta Crystallographica Section E)             ###
###                                                                        ###
##############################################################################
#                                                                            #
# This CIF contains the data in a paper accepted for publication in Acta     #
# Crystallographica Section E. It conforms to the requirements of Notes      #
# for Authors for Section E, and has been peer reviewed under the auspices   #
# of the IUCr Commission on Journals.                                        #
#                                                                            #
# Full details of the Crystallographic Information File format               #
# are given in the paper "The Crystallographic Information File (CIF):       #
# a New Standard Archive File for Crystallography" by S. R. Hall, F. H.      #
# Allen and I. D. Brown [Acta Cryst. (1991), A47, 655-685].                  #
#                                                                            #
# The current version of the core CIF dictionary is obtainable from          #
# ftp://ftp.iucr.org/pub/cif_core.dic. The current version number is 2.1.    #
#                                                                            #
# Software is freely available for graphical display of the structure(s) in  #
# this CIF.  For information consult the CIF home page http://www.iucr.org/  #
# cif/home.html                                                              #
#                                                                            #
##############################################################################
                                             
data_I
_audit_creation_method     SHELXL97
_chemical_name_systematic
;
<i>trans</i>-Carbonylchloridobis(tri-<i>p</i>-tolylphosphine)rhodium(I) acetone
solvate
;
_chemical_name_common     ?
_chemical_formula_moiety     'C43 H42 Cl O1 P2 Rh , C3 H6 O'
_chemical_formula_sum     'C46 H48 Cl O2 P2 Rh'
_chemical_formula_iupac     '[Rh Cl (C21 H21 P)2 (C O)] , C3 H6 O'
_chemical_formula_weight     833.14
_chemical_melting_point     ?
_symmetry_cell_setting     triclinic
_symmetry_space_group_name_H-M     'P -1'
_symmetry_space_group_name_Hall     '-P 1'
loop_
    _symmetry_equiv_pos_as_xyz
    'x, y, z'
    '-x, -y, -z'
_cell_length_a     10.784(2)
_cell_length_b     12.859(3)
_cell_length_c     17.086(3)
_cell_angle_alpha     70.852(7)
_cell_angle_beta     84.790(7)
_cell_angle_gamma     71.012(6)
_cell_volume     2116.2(7)
_cell_formula_units_Z     2
_cell_measurement_reflns_used     5165
_cell_measurement_theta_min     2.48
_cell_measurement_theta_max     24.96
_cell_measurement_temperature     173(2)
_exptl_crystal_description     prism
_exptl_crystal_colour     yellow
_exptl_crystal_size_max     0.25
_exptl_crystal_size_mid     0.10
_exptl_crystal_size_min     0.07
_exptl_crystal_density_diffrn     1.308
_exptl_crystal_density_method     'not measured'
_exptl_crystal_F_000     864
_exptl_absorpt_coefficient_mu     0.578
_exptl_absorpt_correction_type     multi-scan
_exptl_absorpt_process_details     '(SADABS; Bruker, 2003)'
_exptl_absorpt_correction_T_min     0.683
_exptl_absorpt_correction_T_max     0.960
_exptl_special_details
;
The molecule crystallizes with one molecule of acetone in the asymmetric unit.
;
_diffrn_ambient_temperature     173(2)
_diffrn_radiation_type     MoK\a
_diffrn_radiation_wavelength     0.71073
_diffrn_radiation_source     'fine-focus sealed tube'
_diffrn_radiation_monochromator     graphite
_diffrn_measurement_device_type     'Bruker X8 APEXII'
_diffrn_measurement_method     'area detector'
_diffrn_reflns_number     31662
_diffrn_reflns_av_R_equivalents     0.0632
_diffrn_reflns_av_sigmaI/netI     0.0794
_diffrn_reflns_theta_min     1.77
_diffrn_reflns_theta_max     27.80
_diffrn_reflns_theta_full     27.80
_diffrn_measured_fraction_theta_max     0.989
_diffrn_measured_fraction_theta_full     0.989
_diffrn_reflns_limit_h_min     -14
_diffrn_reflns_limit_h_max     14
_diffrn_reflns_limit_k_min     -16
_diffrn_reflns_limit_k_max     16
_diffrn_reflns_limit_l_min     -17
_diffrn_reflns_limit_l_max     22
_diffrn_standards_number     0
_diffrn_standards_interval_count     .
_diffrn_standards_interval_time     .
_diffrn_standards_decay_%     ?
_refine_special_details
;
Refinement of <i>F</i>^2^ against ALL reflections.  The weighted
<i>R</i>-factor <i>wR</i> and goodness of fit <i>S</i> are based on
<i>F</i>^2^, conventional <i>R</i>-factors <i>R</i> are based on <i>F</i>, with
<i>F</i> set to zero for negative <i>F</i>^2^. The threshold expression of
<i>F</i>^2^ > 2\s(<i>F</i>^2^) is used only for calculating
<i>R</i>-factors(gt) <i>etc.</i> and is not relevant to the choice of
reflections for refinement. <i>R</i>-factors based on <i>F</i>^2^ are
statistically about twice as large as those based on <i>F</i>, and
<i>R</i>-factors based on ALL data will be even larger.
;
_reflns_number_total     9909
_reflns_number_gt     6378
_reflns_threshold_expression     I>2\s(I)
_refine_ls_structure_factor_coef     Fsqd
_refine_ls_matrix_type     full
_refine_ls_R_factor_all     0.0858
_refine_ls_R_factor_gt     0.0473
_refine_ls_wR_factor_gt     0.0996
_refine_ls_wR_factor_ref     0.1149
_refine_ls_goodness_of_fit_ref     0.999
_refine_ls_restrained_S_all     0.999
_refine_ls_number_reflns     9909
_refine_ls_number_parameters     477
_refine_ls_number_restraints     0
_refine_ls_hydrogen_treatment     constr
_refine_ls_weighting_scheme     calc
_refine_ls_weighting_details
                'calc w = 1/[\s^2^(Fo^2^)+(0.045P)^2^] where P=(Fo^2^+2Fc^2^)/3'
_atom_sites_solution_hydrogens     geom
_atom_sites_solution_primary     direct
_atom_sites_solution_secondary     difmap
_refine_ls_shift/su_max     0.008
_refine_ls_shift/su_mean     0.000
_refine_diff_density_max     0.480
_refine_diff_density_min     -0.436
_refine_ls_extinction_method     none
_refine_ls_extinction_coef     0
loop_
    _atom_type_symbol
    _atom_type_description
    _atom_type_scat_dispersion_real
    _atom_type_scat_dispersion_imag
    _atom_type_scat_source
    'C' 'C' 0.0033 0.0016
                         'International Tables Vol C Tables 4.2.6.8 and 6.1.1.4'
    'H' 'H' 0.0000 0.0000
                         'International Tables Vol C Tables 4.2.6.8 and 6.1.1.4'
    'O' 'O' 0.0106 0.0060
                         'International Tables Vol C Tables 4.2.6.8 and 6.1.1.4'
    'P' 'P' 0.1023 0.0942
                         'International Tables Vol C Tables 4.2.6.8 and 6.1.1.4'
    'Cl' 'Cl' 0.1484 0.1585
                         'International Tables Vol C Tables 4.2.6.8 and 6.1.1.4'
    'Rh' 'Rh' -1.1178 0.9187
                         'International Tables Vol C Tables 4.2.6.8 and 6.1.1.4'
_computing_data_collection     'APEX2 (Bruker, 2006)'
_computing_cell_refinement     'APEX2 (Bruker, 2006)'
_computing_data_reduction     'SAINT (Bruker, 2005)'
_computing_structure_solution     'SIR97 (Altomare <i>et al.</i>,  1999)'
_computing_structure_refinement     'SHELXL97 (Sheldrick, 2008)'
_computing_molecular_graphics     'ORTEP-3 for Windows (Farrugia, 1997)'
_computing_publication_material     'WinGX (Farrugia, 1999)'
loop_
    _atom_site_type_symbol
    _atom_site_label
    _atom_site_fract_x
    _atom_site_fract_y
    _atom_site_fract_z
    _atom_site_U_iso_or_equiv
    _atom_site_adp_type
    _atom_site_calc_flag
    _atom_site_refinement_flags
    _atom_site_occupancy
    _atom_site_disorder_assembly
    _atom_site_disorder_group
    C C1 0.5990(3) 0.2216(3) 0.5635(2) 0.0401(8) Uani d . 1 . .
    C C2 0.5919(4) 0.2248(4) 0.4811(2) 0.0593(11) Uani d . 1 . .
    H H2 0.6541 0.2482 0.4422 0.071 Uiso calc R 1 . .
    C C3 0.4926(4) 0.1932(4) 0.4566(3) 0.0626(12) Uani d . 1 . .
    H H3 0.4885 0.1961 0.4006 0.075 Uiso calc R 1 . .
    C C4 0.4011(4) 0.1583(3) 0.5109(3) 0.0500(10) Uani d . 1 . .
    C C5 0.4086(4) 0.1555(3) 0.5919(2) 0.0497(9) Uani d . 1 . .
    H H5 0.3462 0.1316 0.6305 0.060 Uiso calc R 1 . .
    C C6 0.5058(4) 0.1871(3) 0.6184(2) 0.0444(9) Uani d . 1 . .
    H H6 0.5082 0.1850 0.6743 0.053 Uiso calc R 1 . .
    C C7 0.2945(4) 0.1269(4) 0.4820(3) 0.0721(13) Uani d . 1 . .
    H H7A 0.2363 0.1959 0.4424 0.108 Uiso calc R 1 . .
    H H7B 0.2439 0.0969 0.5297 0.108 Uiso calc R 1 . .
    H H7C 0.3339 0.0673 0.4552 0.108 Uiso calc R 1 . .
    C C8 0.8679(3) 0.1195(3) 0.6269(2) 0.0376(8) Uani d . 1 . .
    C C9 0.9652(4) 0.1031(3) 0.6818(2) 0.0524(10) Uani d . 1 . .
    H H9 0.9593 0.1624 0.7048 0.063 Uiso calc R 1 . .
    C C10 1.0716(4) 0.0011(4) 0.7039(2) 0.0647(12) Uani d . 1 . .
    H H10 1.1376 -0.0074 0.7408 0.078 Uiso calc R 1 . .
    C C11 1.0815(4) -0.0885(3) 0.6721(2) 0.0580(11) Uani d . 1 . .
    C C12 0.9877(4) -0.0710(3) 0.6161(2) 0.0568(11) Uani d . 1 . .
    H H12 0.9946 -0.1297 0.5923 0.068 Uiso calc R 1 . .
    C C13 0.8816(4) 0.0319(3) 0.5932(2) 0.0482(9) Uani d . 1 . .
    H H13 0.8182 0.0417 0.5540 0.058 Uiso calc R 1 . .
    C C14 1.1942(5) -0.2021(4) 0.6995(3) 0.0964(19) Uani d . 1 . .
    H H14A 1.1901 -0.2389 0.7593 0.145 Uiso calc R 1 . .
    H H14B 1.2779 -0.1862 0.6863 0.145 Uiso calc R 1 . .
    H H14C 1.1870 -0.2541 0.6703 0.145 Uiso calc R 1 . .
    C C15 0.7857(3) 0.3500(3) 0.5080(2) 0.0384(8) Uani d . 1 . .
    C C16 0.6944(4) 0.4489(3) 0.4564(2) 0.0509(9) Uani d . 1 . .
    H H16 0.6032 0.4585 0.4624 0.061 Uiso calc R 1 . .
    C C17 0.7368(4) 0.5328(3) 0.3964(2) 0.0555(11) Uani d . 1 . .
    H H17 0.6734 0.5988 0.3619 0.067 Uiso calc R 1 . .
    C C18 0.8699(4) 0.5233(3) 0.3852(2) 0.0502(10) Uani d . 1 . .
    C C19 0.9593(4) 0.4223(3) 0.4345(2) 0.0537(10) Uani d . 1 . .
    H H19 1.0505 0.4112 0.4270 0.064 Uiso calc R 1 . .
    C C20 0.9183(4) 0.3373(3) 0.4947(2) 0.0453(9) Uani d . 1 . .
    H H20 0.9820 0.2694 0.5271 0.054 Uiso calc R 1 . .
    C C21 0.9137(5) 0.6199(3) 0.3232(3) 0.0717(13) Uani d . 1 . .
    H H21A 1.0019 0.6136 0.3385 0.107 Uiso calc R 1 . .
    H H21B 0.8525 0.6952 0.3234 0.107 Uiso calc R 1 . .
    H H21C 0.9151 0.6130 0.2676 0.107 Uiso calc R 1 . .
    C C22 0.4778(3) 0.4089(2) 0.8594(2) 0.0339(7) Uani d . 1 . .
    C C23 0.3779(4) 0.4611(3) 0.7984(2) 0.0450(9) Uani d . 1 . .
    H H23 0.3992 0.4906 0.7419 0.054 Uiso calc R 1 . .
    C C24 0.2485(4) 0.4700(3) 0.8197(2) 0.0499(9) Uani d . 1 . .
    H H24 0.1825 0.5066 0.7774 0.060 Uiso calc R 1 . .
    C C25 0.2130(4) 0.4271(3) 0.9009(3) 0.0510(10) Uani d . 1 . .
    C C26 0.3112(4) 0.3759(3) 0.9616(2) 0.0513(10) Uani d . 1 . .
    H H26 0.2888 0.3466 1.0178 0.062 Uiso calc R 1 . .
    C C27 0.4431(4) 0.3664(3) 0.9419(2) 0.0434(9) Uani d . 1 . .
    H H27 0.5085 0.3311 0.9845 0.052 Uiso calc R 1 . .
    C C28 0.0725(4) 0.4330(4) 0.9218(3) 0.0729(13) Uani d . 1 . .
    H H28A 0.0158 0.5136 0.9009 0.109 Uiso calc R 1 . .
    H H28B 0.0643 0.4036 0.9821 0.109 Uiso calc R 1 . .
    H H28C 0.0459 0.3855 0.8961 0.109 Uiso calc R 1 . .
    C C29 0.6443(3) 0.5526(2) 0.80580(19) 0.0338(7) Uani d . 1 . .
    C C30 0.5354(4) 0.6404(3) 0.8164(2) 0.0430(9) Uani d . 1 . .
    H H30 0.4555 0.6245 0.8342 0.052 Uiso calc R 1 . .
    C C31 0.5418(4) 0.7522(3) 0.8012(2) 0.0520(10) Uani d . 1 . .
    H H31 0.4655 0.8117 0.8075 0.062 Uiso calc R 1 . .
    C C32 0.6576(4) 0.7778(3) 0.7771(2) 0.0489(10) Uani d . 1 . .
    C C33 0.7671(4) 0.6893(3) 0.7667(2) 0.0543(10) Uani d . 1 . .
    H H33 0.8474 0.7050 0.7498 0.065 Uiso calc R 1 . .
    C C34 0.7607(4) 0.5780(3) 0.7807(2) 0.0462(9) Uani d . 1 . .
    H H34 0.8364 0.5189 0.7730 0.055 Uiso calc R 1 . .
    C C35 0.6639(5) 0.8986(3) 0.7602(3) 0.0728(14) Uani d . 1 . .
    H H35A 0.6054 0.9521 0.7133 0.109 Uiso calc R 1 . .
    H H35B 0.7540 0.8992 0.7469 0.109 Uiso calc R 1 . .
    H H35C 0.6363 0.9230 0.8094 0.109 Uiso calc R 1 . .
    C C36 0.7593(3) 0.3203(3) 0.91027(19) 0.0358(8) Uani d . 1 . .
    C C37 0.7520(3) 0.3574(3) 0.9795(2) 0.0404(8) Uani d . 1 . .
    H H37 0.6827 0.4237 0.9833 0.048 Uiso calc R 1 . .
    C C38 0.8462(4) 0.2972(3) 1.0428(2) 0.0495(9) Uani d . 1 . .
    H H38 0.8390 0.3224 1.0899 0.059 Uiso calc R 1 . .
    C C39 0.9505(4) 0.2012(3) 1.0386(2) 0.0546(10) Uani d . 1 . .
    C C40 0.9580(4) 0.1654(3) 0.9697(2) 0.0545(10) Uani d . 1 . .
    H H40 1.0287 0.1001 0.9658 0.065 Uiso calc R 1 . .
    C C41 0.8637(3) 0.2234(3) 0.9056(2) 0.0445(9) Uani d . 1 . .
    H H41 0.8706 0.1971 0.8590 0.053 Uiso calc R 1 . .
    C C42 1.0588(5) 0.1410(4) 1.1040(3) 0.0855(16) Uani d . 1 . .
    H H42A 1.0831 0.0569 1.1159 0.128 Uiso calc R 1 . .
    H H42B 1.0281 0.1605 1.1547 0.128 Uiso calc R 1 . .
    H H42C 1.1354 0.1665 1.0837 0.128 Uiso calc R 1 . .
    C C43 0.7044(4) 0.4689(3) 0.6425(2) 0.0429(8) Uani d . 1 . .
    C C44 0.3191(5) 0.0384(4) 0.8769(3) 0.0736(13) Uani d . 1 . .
    C C45 0.3625(8) -0.0618(5) 0.9469(4) 0.163(3) Uani d . 1 . .
    H H45A 0.3399 -0.1256 0.9391 0.245 Uiso calc R 1 . .
    H H45B 0.3198 -0.0453 0.9966 0.245 Uiso calc R 1 . .
    H H45C 0.4578 -0.0836 0.9535 0.245 Uiso calc R 1 . .
    C C46 0.3191(6) 0.1494(4) 0.8789(4) 0.122(2) Uani d . 1 . .
    H H46A 0.3996 0.1644 0.8540 0.183 Uiso calc R 1 . .
    H H46B 0.3148 0.1493 0.9365 0.183 Uiso calc R 1 . .
    H H46C 0.2428 0.2101 0.8476 0.183 Uiso calc R 1 . .
    O O1 0.7199(3) 0.5543(2) 0.60038(16) 0.0644(8) Uani d . 1 . .
    O O2 0.2868(6) 0.0305(5) 0.8141(3) 0.174(2) Uani d . 1 . .
    P P1 0.73025(9) 0.25561(7) 0.60066(5) 0.0366(2) Uani d . 1 . .
    P P2 0.64329(8) 0.40376(6) 0.82266(5) 0.0322(2) Uani d . 1 . .
    Cl Cl1 0.65594(10) 0.15903(7) 0.80268(5) 0.0504(2) Uani d . 1 . .
    Rh Rh1 0.68398(3) 0.33396(2) 0.710084(16) 0.03563(9) Uani d . 1 . .
loop_
    _atom_site_aniso_label
    _atom_site_aniso_U_11
    _atom_site_aniso_U_22
    _atom_site_aniso_U_33
    _atom_site_aniso_U_12
    _atom_site_aniso_U_13
    _atom_site_aniso_U_23
    C1 0.042(2) 0.0352(18) 0.042(2) -0.0043(16) -0.0072(17) -0.0173(16)
    C2 0.058(3) 0.082(3) 0.049(2) -0.023(2) 0.005(2) -0.036(2)
    C3 0.062(3) 0.083(3) 0.056(3) -0.021(2) -0.010(2) -0.039(2)
    C4 0.045(2) 0.042(2) 0.064(3) -0.0063(18) -0.015(2) -0.0221(19)
    C5 0.048(2) 0.0373(19) 0.060(3) -0.0108(17) -0.0059(19) -0.0121(18)
    C6 0.052(2) 0.0347(18) 0.045(2) -0.0094(17) -0.0073(18) -0.0127(16)
    C7 0.061(3) 0.071(3) 0.093(3) -0.018(2) -0.026(3) -0.032(3)
    C8 0.041(2) 0.0357(18) 0.0349(19) -0.0133(15) 0.0020(16) -0.0092(15)
    C9 0.059(3) 0.050(2) 0.050(2) -0.014(2) -0.009(2) -0.0178(19)
    C10 0.052(3) 0.074(3) 0.050(3) -0.004(2) -0.014(2) -0.008(2)
    C11 0.058(3) 0.051(2) 0.042(2) 0.002(2) 0.007(2) -0.0048(19)
    C12 0.073(3) 0.037(2) 0.051(2) -0.004(2) 0.009(2) -0.0171(18)
    C13 0.057(2) 0.044(2) 0.044(2) -0.0122(19) -0.0021(18) -0.0185(17)
    C14 0.092(4) 0.081(3) 0.060(3) 0.030(3) 0.008(3) -0.008(3)
    C15 0.045(2) 0.0369(18) 0.0330(19) -0.0080(16) -0.0008(16) -0.0153(15)
    C16 0.047(2) 0.056(2) 0.039(2) -0.0055(19) 0.0022(18) -0.0115(18)
    C17 0.072(3) 0.042(2) 0.035(2) -0.001(2) -0.004(2) -0.0052(17)
    C18 0.069(3) 0.039(2) 0.042(2) -0.018(2) 0.002(2) -0.0110(17)
    C19 0.052(2) 0.047(2) 0.058(3) -0.0141(19) 0.003(2) -0.014(2)
    C20 0.051(2) 0.0350(18) 0.044(2) -0.0099(17) -0.0031(18) -0.0073(16)
    C21 0.096(4) 0.054(3) 0.061(3) -0.028(3) 0.004(3) -0.008(2)
    C22 0.044(2) 0.0234(15) 0.0396(19) -0.0116(14) -0.0024(16) -0.0148(14)
    C23 0.053(2) 0.046(2) 0.042(2) -0.0219(18) -0.0039(18) -0.0140(17)
    C24 0.046(2) 0.048(2) 0.059(3) -0.0163(18) -0.0058(19) -0.0172(19)
    C25 0.051(2) 0.048(2) 0.067(3) -0.0218(19) 0.011(2) -0.032(2)
    C26 0.061(3) 0.048(2) 0.050(2) -0.024(2) 0.009(2) -0.0179(19)
    C27 0.058(2) 0.0387(19) 0.039(2) -0.0208(18) -0.0018(18) -0.0134(16)
    C28 0.061(3) 0.086(3) 0.090(3) -0.037(3) 0.020(3) -0.042(3)
    C29 0.046(2) 0.0251(15) 0.0323(18) -0.0110(15) -0.0060(15) -0.0097(13)
    C30 0.049(2) 0.0307(17) 0.052(2) -0.0097(16) -0.0042(18) -0.0186(16)
    C31 0.063(3) 0.0278(17) 0.064(3) -0.0041(18) -0.014(2) -0.0193(17)
    C32 0.073(3) 0.0269(17) 0.048(2) -0.0181(19) -0.022(2) -0.0059(16)
    C33 0.064(3) 0.041(2) 0.064(3) -0.029(2) -0.009(2) -0.0082(19)
    C34 0.046(2) 0.0339(18) 0.061(2) -0.0130(17) -0.0028(18) -0.0166(17)
    C35 0.103(4) 0.0286(19) 0.087(3) -0.024(2) -0.035(3) -0.006(2)
    C36 0.044(2) 0.0261(16) 0.0368(19) -0.0108(15) -0.0026(15) -0.0084(14)
    C37 0.047(2) 0.0356(18) 0.038(2) -0.0117(16) -0.0026(17) -0.0117(15)
    C38 0.059(3) 0.054(2) 0.037(2) -0.021(2) -0.0058(18) -0.0114(18)
    C39 0.054(3) 0.050(2) 0.053(2) -0.017(2) -0.011(2) -0.0023(19)
    C40 0.052(2) 0.0330(19) 0.069(3) -0.0040(18) -0.006(2) -0.0101(19)
    C41 0.047(2) 0.0332(18) 0.054(2) -0.0105(17) -0.0046(18) -0.0162(17)
    C42 0.077(3) 0.093(4) 0.064(3) -0.014(3) -0.030(3) 0.001(3)
    C43 0.053(2) 0.0378(19) 0.040(2) -0.0105(17) 0.0023(17) -0.0192(17)
    C44 0.086(4) 0.065(3) 0.079(3) -0.020(3) -0.011(3) -0.035(3)
    C45 0.255(10) 0.069(4) 0.099(5) -0.003(5) 0.012(5) 0.008(4)
    C46 0.131(5) 0.068(4) 0.176(6) -0.039(4) 0.006(5) -0.044(4)
    O1 0.098(2) 0.0425(15) 0.0528(17) -0.0303(16) 0.0102(16) -0.0095(13)
    O2 0.221(6) 0.186(5) 0.152(5) -0.071(4) -0.059(4) -0.078(4)
    P1 0.0443(5) 0.0336(5) 0.0346(5) -0.0106(4) -0.0017(4) -0.0153(4)
    P2 0.0424(5) 0.0236(4) 0.0335(5) -0.0105(4) -0.0028(4) -0.0116(3)
    Cl1 0.0841(7) 0.0353(4) 0.0416(5) -0.0291(5) 0.0002(5) -0.0145(4)
    Rh1 0.04978(18) 0.02744(14) 0.03398(16) -0.01380(12) 0.00046(12)
                                                                    -0.01354(11)
_geom_special_details
;
 All esds (except the esd in the dihedral angle between two l.s. planes)
 are estimated using the full covariance matrix.  The cell esds are taken
 into account individually in the estimation of esds in distances, angles
 and torsion angles; correlations between esds in cell parameters are only
 used when they are defined by crystal symmetry.  An approximate (isotropic)
 treatment of cell esds is used for estimating esds involving l.s. planes.
;
loop_
    _geom_bond_atom_site_label_1
    _geom_bond_atom_site_label_2
    _geom_bond_site_symmetry_2
    _geom_bond_distance
    _geom_bond_publ_flag
    C1 C6 . 1.390(5) ?
    C1 C2 . 1.403(5) ?
    C1 P1 . 1.830(3) ?
    C2 C3 . 1.401(5) ?
    C2 H2 . 0.95 ?
    C3 C4 . 1.373(5) ?
    C3 H3 . 0.95 ?
    C4 C5 . 1.382(5) ?
    C4 C7 . 1.505(5) ?
    C5 C6 . 1.397(5) ?
    C5 H5 . 0.95 ?
    C6 H6 . 0.95 ?
    C7 H7A . 0.98 ?
    C7 H7B . 0.98 ?
    C7 H7C . 0.98 ?
    C8 C13 . 1.387(4) ?
    C8 C9 . 1.389(5) ?
    C8 P1 . 1.840(3) ?
    C9 C10 . 1.397(5) ?
    C9 H9 . 0.95 ?
    C10 C11 . 1.399(6) ?
    C10 H10 . 0.95 ?
    C11 C12 . 1.368(5) ?
    C11 C14 . 1.526(5) ?
    C12 C13 . 1.404(5) ?
    C12 H12 . 0.95 ?
    C13 H13 . 0.95 ?
    C14 H14A . 0.98 ?
    C14 H14B . 0.98 ?
    C14 H14C . 0.98 ?
    C15 C20 . 1.391(5) ?
    C15 C16 . 1.405(5) ?
    C15 P1 . 1.837(3) ?
    C16 C17 . 1.391(5) ?
    C16 H16 . 0.95 ?
    C17 C18 . 1.400(5) ?
    C17 H17 . 0.95 ?
    C18 C19 . 1.393(5) ?
    C18 C21 . 1.523(5) ?
    C19 C20 . 1.394(5) ?
    C19 H19 . 0.95 ?
    C20 H20 . 0.95 ?
    C21 H21A . 0.98 ?
    C21 H21B . 0.98 ?
    C21 H21C . 0.98 ?
    C22 C27 . 1.398(4) ?
    C22 C23 . 1.405(5) ?
    C22 P2 . 1.825(3) ?
    C23 C24 . 1.387(5) ?
    C23 H23 . 0.95 ?
    C24 C25 . 1.385(5) ?
    C24 H24 . 0.95 ?
    C25 C26 . 1.389(5) ?
    C25 C28 . 1.508(5) ?
    C26 C27 . 1.407(5) ?
    C26 H26 . 0.95 ?
    C27 H27 . 0.95 ?
    C28 H28A . 0.98 ?
    C28 H28B . 0.98 ?
    C28 H28C . 0.98 ?
    C29 C30 . 1.386(4) ?
    C29 C34 . 1.395(5) ?
    C29 P2 . 1.843(3) ?
    C30 C31 . 1.399(4) ?
    C30 H30 . 0.95 ?
    C31 C32 . 1.387(5) ?
    C31 H31 . 0.95 ?
    C32 C33 . 1.394(5) ?
    C32 C35 . 1.506(4) ?
    C33 C34 . 1.396(4) ?
    C33 H33 . 0.95 ?
    C34 H34 . 0.95 ?
    C35 H35A . 0.98 ?
    C35 H35B . 0.98 ?
    C35 H35C . 0.98 ?
    C36 C37 . 1.400(4) ?
    C36 C41 . 1.401(4) ?
    C36 P2 . 1.836(3) ?
    C37 C38 . 1.392(5) ?
    C37 H37 . 0.95 ?
    C38 C39 . 1.391(5) ?
    C38 H38 . 0.95 ?
    C39 C40 . 1.385(5) ?
    C39 C42 . 1.515(5) ?
    C40 C41 . 1.401(5) ?
    C40 H40 . 0.95 ?
    C41 H41 . 0.95 ?
    C42 H42A . 0.98 ?
    C42 H42B . 0.98 ?
    C42 H42C . 0.98 ?
    C43 O1 . 1.154(4) ?
    C43 Rh1 . 1.812(4) y
    C44 O2 . 1.203(6) ?
    C44 C45 . 1.417(6) ?
    C44 C46 . 1.438(6) ?
    C45 H45A . 0.98 ?
    C45 H45B . 0.98 ?
    C45 H45C . 0.98 ?
    C46 H46A . 0.98 ?
    C46 H46B . 0.98 ?
    C46 H46C . 0.98 ?
    P1 Rh1 . 2.3449(9) y
    P2 Rh1 . 2.3283(9) y
    Cl1 Rh1 . 2.3822(9) y
loop_
    _geom_angle_atom_site_label_1
    _geom_angle_atom_site_label_2
    _geom_angle_atom_site_label_3
    _geom_angle_site_symmetry_1
    _geom_angle_site_symmetry_3
    _geom_angle
    _geom_angle_publ_flag
    C6 C1 C2 . . 118.3(3) ?
    C6 C1 P1 . . 119.8(3) ?
    C2 C1 P1 . . 121.9(3) ?
    C3 C2 C1 . . 119.7(4) ?
    C3 C2 H2 . . 120.2 ?
    C1 C2 H2 . . 120.2 ?
    C4 C3 C2 . . 122.1(4) ?
    C4 C3 H3 . . 119.0 ?
    C2 C3 H3 . . 119.0 ?
    C3 C4 C5 . . 117.9(3) ?
    C3 C4 C7 . . 120.6(4) ?
    C5 C4 C7 . . 121.5(4) ?
    C4 C5 C6 . . 121.5(4) ?
    C4 C5 H5 . . 119.2 ?
    C6 C5 H5 . . 119.2 ?
    C1 C6 C5 . . 120.5(3) ?
    C1 C6 H6 . . 119.7 ?
    C5 C6 H6 . . 119.7 ?
    C4 C7 H7A . . 109.5 ?
    C4 C7 H7B . . 109.5 ?
    H7A C7 H7B . . 109.5 ?
    C4 C7 H7C . . 109.5 ?
    H7A C7 H7C . . 109.5 ?
    H7B C7 H7C . . 109.5 ?
    C13 C8 C9 . . 117.6(3) ?
    C13 C8 P1 . . 123.2(3) ?
    C9 C8 P1 . . 119.2(3) ?
    C8 C9 C10 . . 121.4(4) ?
    C8 C9 H9 . . 119.3 ?
    C10 C9 H9 . . 119.3 ?
    C9 C10 C11 . . 120.4(4) ?
    C9 C10 H10 . . 119.8 ?
    C11 C10 H10 . . 119.8 ?
    C12 C11 C10 . . 118.1(4) ?
    C12 C11 C14 . . 121.6(4) ?
    C10 C11 C14 . . 120.4(4) ?
    C11 C12 C13 . . 121.5(4) ?
    C11 C12 H12 . . 119.2 ?
    C13 C12 H12 . . 119.2 ?
    C8 C13 C12 . . 120.9(3) ?
    C8 C13 H13 . . 119.6 ?
    C12 C13 H13 . . 119.6 ?
    C11 C14 H14A . . 109.5 ?
    C11 C14 H14B . . 109.5 ?
    H14A C14 H14B . . 109.5 ?
    C11 C14 H14C . . 109.5 ?
    H14A C14 H14C . . 109.5 ?
    H14B C14 H14C . . 109.5 ?
    C20 C15 C16 . . 117.9(3) ?
    C20 C15 P1 . . 121.3(3) ?
    C16 C15 P1 . . 120.0(3) ?
    C17 C16 C15 . . 120.2(4) ?
    C17 C16 H16 . . 119.9 ?
    C15 C16 H16 . . 119.9 ?
    C16 C17 C18 . . 122.2(3) ?
    C16 C17 H17 . . 118.9 ?
    C18 C17 H17 . . 118.9 ?
    C19 C18 C17 . . 116.7(3) ?
    C19 C18 C21 . . 121.9(4) ?
    C17 C18 C21 . . 121.3(4) ?
    C18 C19 C20 . . 121.7(4) ?
    C18 C19 H19 . . 119.2 ?
    C20 C19 H19 . . 119.2 ?
    C15 C20 C19 . . 121.2(3) ?
    C15 C20 H20 . . 119.4 ?
    C19 C20 H20 . . 119.4 ?
    C18 C21 H21A . . 109.5 ?
    C18 C21 H21B . . 109.5 ?
    H21A C21 H21B . . 109.5 ?
    C18 C21 H21C . . 109.5 ?
    H21A C21 H21C . . 109.5 ?
    H21B C21 H21C . . 109.5 ?
    C27 C22 C23 . . 118.2(3) ?
    C27 C22 P2 . . 125.8(3) ?
    C23 C22 P2 . . 115.9(3) ?
    C24 C23 C22 . . 120.6(3) ?
    C24 C23 H23 . . 119.7 ?
    C22 C23 H23 . . 119.7 ?
    C25 C24 C23 . . 121.8(4) ?
    C25 C24 H24 . . 119.1 ?
    C23 C24 H24 . . 119.1 ?
    C24 C25 C26 . . 117.9(4) ?
    C24 C25 C28 . . 120.6(4) ?
    C26 C25 C28 . . 121.5(4) ?
    C25 C26 C27 . . 121.6(4) ?
    C25 C26 H26 . . 119.2 ?
    C27 C26 H26 . . 119.2 ?
    C22 C27 C26 . . 119.9(3) ?
    C22 C27 H27 . . 120.0 ?
    C26 C27 H27 . . 120.0 ?
    C25 C28 H28A . . 109.5 ?
    C25 C28 H28B . . 109.5 ?
    H28A C28 H28B . . 109.5 ?
    C25 C28 H28C . . 109.5 ?
    H28A C28 H28C . . 109.5 ?
    H28B C28 H28C . . 109.5 ?
    C30 C29 C34 . . 118.4(3) ?
    C30 C29 P2 . . 123.4(3) ?
    C34 C29 P2 . . 118.1(2) ?
    C29 C30 C31 . . 120.7(3) ?
    C29 C30 H30 . . 119.7 ?
    C31 C30 H30 . . 119.7 ?
    C32 C31 C30 . . 121.2(3) ?
    C32 C31 H31 . . 119.4 ?
    C30 C31 H31 . . 119.4 ?
    C31 C32 C33 . . 118.0(3) ?
    C31 C32 C35 . . 121.1(4) ?
    C33 C32 C35 . . 120.9(4) ?
    C32 C33 C34 . . 121.0(4) ?
    C32 C33 H33 . . 119.5 ?
    C34 C33 H33 . . 119.5 ?
    C29 C34 C33 . . 120.6(3) ?
    C29 C34 H34 . . 119.7 ?
    C33 C34 H34 . . 119.7 ?
    C32 C35 H35A . . 109.5 ?
    C32 C35 H35B . . 109.5 ?
    H35A C35 H35B . . 109.5 ?
    C32 C35 H35C . . 109.5 ?
    H35A C35 H35C . . 109.5 ?
    H35B C35 H35C . . 109.5 ?
    C37 C36 C41 . . 118.8(3) ?
    C37 C36 P2 . . 121.0(2) ?
    C41 C36 P2 . . 120.0(3) ?
    C38 C37 C36 . . 120.1(3) ?
    C38 C37 H37 . . 119.9 ?
    C36 C37 H37 . . 119.9 ?
    C39 C38 C37 . . 121.5(3) ?
    C39 C38 H38 . . 119.2 ?
    C37 C38 H38 . . 119.2 ?
    C40 C39 C38 . . 118.2(3) ?
    C40 C39 C42 . . 119.9(4) ?
    C38 C39 C42 . . 121.8(4) ?
    C39 C40 C41 . . 121.5(3) ?
    C39 C40 H40 . . 119.2 ?
    C41 C40 H40 . . 119.2 ?
    C36 C41 C40 . . 119.8(3) ?
    C36 C41 H41 . . 120.1 ?
    C40 C41 H41 . . 120.1 ?
    C39 C42 H42A . . 109.5 ?
    C39 C42 H42B . . 109.5 ?
    H42A C42 H42B . . 109.5 ?
    C39 C42 H42C . . 109.5 ?
    H42A C42 H42C . . 109.5 ?
    H42B C42 H42C . . 109.5 ?
    O1 C43 Rh1 . . 178.5(3) ?
    O2 C44 C45 . . 120.1(5) ?
    O2 C44 C46 . . 119.4(6) ?
    C45 C44 C46 . . 120.5(5) ?
    C44 C45 H45A . . 109.5 ?
    C44 C45 H45B . . 109.5 ?
    H45A C45 H45B . . 109.5 ?
    C44 C45 H45C . . 109.5 ?
    H45A C45 H45C . . 109.5 ?
    H45B C45 H45C . . 109.5 ?
    C44 C46 H46A . . 109.5 ?
    C44 C46 H46B . . 109.5 ?
    H46A C46 H46B . . 109.5 ?
    C44 C46 H46C . . 109.5 ?
    H46A C46 H46C . . 109.5 ?
    H46B C46 H46C . . 109.5 ?
    C1 P1 C15 . . 105.08(16) ?
    C1 P1 C8 . . 104.96(15) ?
    C15 P1 C8 . . 103.74(15) ?
    C1 P1 Rh1 . . 117.85(12) ?
    C15 P1 Rh1 . . 112.37(10) ?
    C8 P1 Rh1 . . 111.61(11) ?
    C22 P2 C36 . . 108.70(15) ?
    C22 P2 C29 . . 102.88(14) ?
    C36 P2 C29 . . 101.69(14) ?
    C22 P2 Rh1 . . 109.37(10) ?
    C36 P2 Rh1 . . 115.03(11) ?
    C29 P2 Rh1 . . 118.15(11) ?
    C43 Rh1 P2 . . 91.43(10) y
    C43 Rh1 P1 . . 90.55(10) y
    P2 Rh1 P1 . . 177.46(3) y
    C43 Rh1 Cl1 . . 178.12(10) y
    P2 Rh1 Cl1 . . 86.69(3) y
    P1 Rh1 Cl1 . . 91.33(3) y
loop_
    _geom_torsion_atom_site_label_1
    _geom_torsion_atom_site_label_2
    _geom_torsion_atom_site_label_3
    _geom_torsion_atom_site_label_4
    _geom_torsion_site_symmetry_1
    _geom_torsion_site_symmetry_2
    _geom_torsion_site_symmetry_3
    _geom_torsion_site_symmetry_4
    _geom_torsion
    _geom_torsion_publ_flag
    C6 C1 C2 C3 . . . . -0.2(6) ?
    P1 C1 C2 C3 . . . . 177.3(3) ?
    C1 C2 C3 C4 . . . . -0.3(6) ?
    C2 C3 C4 C5 . . . . 0.4(6) ?
    C2 C3 C4 C7 . . . . 179.0(4) ?
    C3 C4 C5 C6 . . . . 0.1(5) ?
    C7 C4 C5 C6 . . . . -178.6(3) ?
    C2 C1 C6 C5 . . . . 0.6(5) ?
    P1 C1 C6 C5 . . . . -176.9(2) ?
    C4 C5 C6 C1 . . . . -0.5(5) ?
    C13 C8 C9 C10 . . . . -1.4(6) ?
    P1 C8 C9 C10 . . . . 179.8(3) ?
    C8 C9 C10 C11 . . . . -1.2(6) ?
    C9 C10 C11 C12 . . . . 3.0(6) ?
    C9 C10 C11 C14 . . . . -177.1(4) ?
    C10 C11 C12 C13 . . . . -2.3(6) ?
    C14 C11 C12 C13 . . . . 177.7(4) ?
    C9 C8 C13 C12 . . . . 2.1(5) ?
    P1 C8 C13 C12 . . . . -179.2(3) ?
    C11 C12 C13 C8 . . . . -0.2(6) ?
    C20 C15 C16 C17 . . . . -2.6(5) ?
    P1 C15 C16 C17 . . . . 167.0(3) ?
    C15 C16 C17 C18 . . . . -0.4(6) ?
    C16 C17 C18 C19 . . . . 3.0(5) ?
    C16 C17 C18 C21 . . . . -175.8(3) ?
    C17 C18 C19 C20 . . . . -2.7(5) ?
    C21 C18 C19 C20 . . . . 176.1(3) ?
    C16 C15 C20 C19 . . . . 2.9(5) ?
    P1 C15 C20 C19 . . . . -166.6(3) ?
    C18 C19 C20 C15 . . . . -0.2(5) ?
    C27 C22 C23 C24 . . . . 0.0(5) ?
    P2 C22 C23 C24 . . . . -179.7(2) ?
    C22 C23 C24 C25 . . . . -0.8(5) ?
    C23 C24 C25 C26 . . . . 1.1(5) ?
    C23 C24 C25 C28 . . . . -177.2(3) ?
    C24 C25 C26 C27 . . . . -0.7(5) ?
    C28 C25 C26 C27 . . . . 177.6(3) ?
    C23 C22 C27 C26 . . . . 0.5(5) ?
    P2 C22 C27 C26 . . . . -179.9(2) ?
    C25 C26 C27 C22 . . . . -0.1(5) ?
    C34 C29 C30 C31 . . . . 0.8(5) ?
    P2 C29 C30 C31 . . . . -178.9(3) ?
    C29 C30 C31 C32 . . . . -1.6(6) ?
    C30 C31 C32 C33 . . . . 1.4(6) ?
    C30 C31 C32 C35 . . . . 179.5(3) ?
    C31 C32 C33 C34 . . . . -0.5(6) ?
    C35 C32 C33 C34 . . . . -178.6(4) ?
    C30 C29 C34 C33 . . . . 0.1(5) ?
    P2 C29 C34 C33 . . . . 179.8(3) ?
    C32 C33 C34 C29 . . . . -0.2(6) ?
    C41 C36 C37 C38 . . . . -1.0(5) ?
    P2 C36 C37 C38 . . . . -175.7(3) ?
    C36 C37 C38 C39 . . . . 1.3(5) ?
    C37 C38 C39 C40 . . . . -0.7(6) ?
    C37 C38 C39 C42 . . . . 175.2(4) ?
    C38 C39 C40 C41 . . . . -0.1(6) ?
    C42 C39 C40 C41 . . . . -176.1(4) ?
    C37 C36 C41 C40 . . . . 0.2(5) ?
    P2 C36 C41 C40 . . . . 174.9(3) ?
    C39 C40 C41 C36 . . . . 0.4(6) ?
    C6 C1 P1 C15 . . . . -157.5(3) ?
    C2 C1 P1 C15 . . . . 25.0(3) ?
    C6 C1 P1 C8 . . . . 93.4(3) ?
    C2 C1 P1 C8 . . . . -84.0(3) ?
    C6 C1 P1 Rh1 . . . . -31.5(3) ?
    C2 C1 P1 Rh1 . . . . 151.1(3) ?
    C20 C15 P1 C1 . . . . -138.6(3) ?
    C16 C15 P1 C1 . . . . 52.1(3) ?
    C20 C15 P1 C8 . . . . -28.7(3) ?
    C16 C15 P1 C8 . . . . 162.0(3) ?
    C20 C15 P1 Rh1 . . . . 92.0(3) ?
    C16 C15 P1 Rh1 . . . . -77.3(3) ?
    C13 C8 P1 C1 . . . . 23.0(3) ?
    C9 C8 P1 C1 . . . . -158.4(3) ?
    C13 C8 P1 C15 . . . . -87.1(3) ?
    C9 C8 P1 C15 . . . . 91.6(3) ?
    C13 C8 P1 Rh1 . . . . 151.7(3) ?
    C9 C8 P1 Rh1 . . . . -29.6(3) ?
    C27 C22 P2 C36 . . . . 5.7(3) ?
    C23 C22 P2 C36 . . . . -174.6(2) ?
    C27 C22 P2 C29 . . . . -101.5(3) ?
    C23 C22 P2 C29 . . . . 78.1(3) ?
    C27 C22 P2 Rh1 . . . . 132.1(2) ?
    C23 C22 P2 Rh1 . . . . -48.3(2) ?
    C37 C36 P2 C22 . . . . -61.6(3) ?
    C41 C36 P2 C22 . . . . 123.7(3) ?
    C37 C36 P2 C29 . . . . 46.4(3) ?
    C41 C36 P2 C29 . . . . -128.2(3) ?
    C37 C36 P2 Rh1 . . . . 175.4(2) ?
    C41 C36 P2 Rh1 . . . . 0.8(3) ?
    C30 C29 P2 C22 . . . . -3.3(3) ?
    C34 C29 P2 C22 . . . . 177.0(3) ?
    C30 C29 P2 C36 . . . . -115.8(3) ?
    C34 C29 P2 C36 . . . . 64.5(3) ?
    C30 C29 P2 Rh1 . . . . 117.3(3) ?
    C34 C29 P2 Rh1 . . . . -62.4(3) ?
    C22 P2 Rh1 C43 . . . . 117.67(16) ?
    C36 P2 Rh1 C43 . . . . -119.70(16) ?
    C29 P2 Rh1 C43 . . . . 0.54(17) ?
    C22 P2 Rh1 Cl1 . . . . -62.38(11) ?
    C36 P2 Rh1 Cl1 . . . . 60.25(12) ?
    C29 P2 Rh1 Cl1 . . . . -179.51(12) ?
    C1 P1 Rh1 C43 . . . . -114.47(17) ?
    C15 P1 Rh1 C43 . . . . 7.91(16) ?
    C8 P1 Rh1 C43 . . . . 123.98(16) ?
    C1 P1 Rh1 Cl1 . . . . 65.64(13) ?
    C15 P1 Rh1 Cl1 . . . . -171.98(12) ?
    C8 P1 Rh1 Cl1 . . . . -55.92(12) ?
loop_
    _geom_hbond_atom_site_label_D
    _geom_hbond_atom_site_label_H
    _geom_hbond_atom_site_label_A
    _geom_hbond_site_symmetry_A
    _geom_hbond_distance_DH
    _geom_hbond_distance_HA
    _geom_hbond_distance_DA
    _geom_hbond_angle_DHA
    C10 H10 O2 1_655 0.95 2.38 3.302(8) 163
    C46 H46A Cl1 . 0.98 2.81 3.773(7) 168
data_global
_journal_date_recd_electronic     2007-12-14
_journal_date_accepted     2008-01-31
_journal_name_full     'Acta Crystallographica, Section E'
_journal_year     2008
_journal_volume     64
_journal_issue      3
_journal_page_first     m464
_journal_page_last     m465
_journal_paper_category     QM
_journal_coeditor_code     CI2547
_publ_contact_author_name     'Brian R. James'
_publ_contact_author_address
;
Dept. of Chemistry
University of British Columbia
2036 Main Mall
Vancouver
BC
Canada V6T 1Z1
;
_publ_contact_author_email     brj@chem.ubc.ca
_publ_contact_author_fax     '(604) 822-2847'
_publ_contact_author_phone     (604)822-6645
_publ_section_title
;
<i>trans</i>-Carbonylchloridobis(tri-<i>p</i>-tolylphosphine)rhodium(I) acetone
solvate
;
loop_
    _publ_author_name
    _publ_author_address
    'Lorenzini, Fabio'
;
Department of Chemistry
University of British Columbia
2036 Main Mall
Vancouver
BC
Canada V6T 1Z1
;
    'Patrick, Brian O.'
;
Department of Chemistry
University of British Columbia
2036 Main Mall
Vancouver
BC
Canada V6T 1Z1
;
 'James, Brian R.'   
;
Department of Chemistry
University of British Columbia
2036 Main Mall
Vancouver
BC
Canada V6T 1Z1
;
