# Supplementary material for: trans-Carbonyl­chloridobis(tri-p-tolyl­phosphine)rhodium(I) acetone solvate
Source: Acta Crystallogr Sect E Struct Rep Online. 2008 Feb 8;64(Pt 3):m464–5. doi: 10.1107/S1600536808003528 (PMC2960764; doi:10.1107/S1600536808003528)
Supplement: Supplementary file 2 [file e-64-0m464-Isup2.hkl]

#
# h,k,l, Fc-squared, Fo-squared, sigma(Fo-squared) and status flag
#
data_I
_shelx_title ' bj454 in P-1'
_shelx_refln_list_code          4
_shelx_F_calc_maximum      210.00
_exptl_crystal_F_000       864.00
_reflns_d_resolution_high  0.7619
 
loop_
 _symmetry_equiv_pos_as_xyz
 'x, y, z'
 '-x, -y, -z'
 
_cell_length_a    10.7845
_cell_length_b    12.8586
_cell_length_c    17.0860
_cell_angle_alpha  70.852
_cell_angle_beta   84.790
_cell_angle_gamma  71.012
 
_shelx_F_squared_multiplier     1.000
 
loop_
 _refln_index_h
 _refln_index_k
 _refln_index_l
 _refln_F_squared_calc
 _refln_F_squared_meas
 _refln_F_squared_sigma
 _refln_observed_status
   1   0   0     5204.92     5317.95    100.16 o
   2   0   0    12826.74    13346.68    240.83 o
   3   0   0    24860.43    24595.32    442.37 o
   4   0   0       13.58       41.20      9.15 o
   5   0   0     6606.90     6869.97    220.93 o
   6   0   0      812.25      844.57     45.55 o
   7   0   0       83.36       86.00     23.62 o
   8   0   0      193.11      253.30     27.11 o
   9   0   0       42.89       50.71     18.25 o
  10   0   0       10.39        8.58     21.03 o
  11   0   0      229.35      176.26     38.42 o
  12   0   0        5.71        7.71     29.15 o
  13   0   0       12.44       10.26     54.12 o
 -13   1   0       42.68      102.40     65.90 o
 -12   1   0       18.05       28.15     31.93 o
 -11   1   0        7.01        7.91     25.00 o
 -10   1   0       38.25       39.82     26.03 o
  -9   1   0       12.03        6.34     19.07 o
  -8   1   0        2.52       -0.23     16.28 o
  -7   1   0      186.05      205.57     23.72 o
  -6   1   0        7.00        9.28     13.05 o
  -5   1   0     2702.78     2421.58     75.23 o
  -4   1   0     7842.53     7487.47    164.10 o
  -3   1   0       47.67       41.98      9.77 o
  -2   1   0     9004.83     9044.93    176.96 o
  -1   1   0     5046.72     5172.50    113.75 o
   0   1   0     6636.49     6918.57    149.13 o
   1   1   0    25616.04    27419.54    584.18 o
   2   1   0     7008.67     7595.20    152.62 o
   3   1   0      917.25     1006.21     29.00 o
   4   1   0     1598.13     1472.91     36.43 o
   5   1   0      256.12      303.12     41.29 o
   6   1   0       97.10       47.08     14.30 o
   7   1   0      683.88      622.54     29.01 o
   8   1   0      147.47      110.63     19.10 o
   9   1   0      157.44      178.58     27.70 o
  10   1   0      214.68      197.40     32.02 o
  11   1   0        8.70        0.15     25.84 o
  12   1   0        6.01        8.32     26.40 o
  13   1   0       10.90        5.99     40.27 o
 -12   2   0       80.87       84.53     56.65 o
 -11   2   0       50.53       74.87     33.99 o
 -10   2   0       42.36       14.87     34.53 o
  -9   2   0      235.57      255.27     51.99 o
  -8   2   0      120.25      151.96     22.48 o
  -7   2   0       96.76       89.32     18.37 o
  -6   2   0      414.18      367.75     26.40 o
  -5   2   0      520.44      548.12     28.64 o
  -4   2   0     1843.19     1861.41     48.43 o
  -3   2   0      884.28      892.17     29.21 o
  -2   2   0     6518.34     6564.35    161.24 o
  -1   2   0    11045.03    11428.43    207.19 o
   0   2   0     1292.48     1381.51     30.19 o
   1   2   0        4.43        8.44      2.98 o
   2   2   0     8308.32     9001.31    173.64 o
   3   2   0     5901.50     6315.11    125.27 o
   4   2   0     5483.52     5511.50    131.44 o
   5   2   0     1978.41     1937.82     83.40 o
   6   2   0        8.05      -10.66     11.07 o
   7   2   0     1310.74     1242.29     62.01 o
   8   2   0       67.34       45.64     25.53 o
   9   2   0      555.82      594.38     35.73 o
  10   2   0      226.04      235.31     47.00 o
  11   2   0       94.13      115.42     29.03 o
  12   2   0        2.00        6.43     24.38 o
  13   2   0       18.49       48.45     40.80 o
 -12   3   0        0.80      -36.86     41.17 o
 -11   3   0       12.84       14.51     37.85 o
 -10   3   0        0.32       23.57     28.51 o
  -9   3   0      299.54      282.79     41.72 o
  -8   3   0       97.43       88.25     24.46 o
  -7   3   0       41.58       11.34     19.52 o
  -6   3   0        1.59       -1.35     13.59 o
  -5   3   0       94.87      104.03     21.97 o
  -4   3   0       30.17       25.58     15.70 o
  -3   3   0       66.13       99.09     11.70 o
  -2   3   0     2818.73     2733.04     67.96 o
  -1   3   0     6077.59     6374.91    136.04 o
   0   3   0       36.95       34.83      5.83 o
   1   3   0     5340.74     5778.65    106.82 o
   2   3   0     3661.80     3692.06     70.41 o
   3   3   0     1561.76     1531.42     62.70 o
   4   3   0      348.51      472.45     18.77 o
   5   3   0     7619.49     7734.26    202.29 o
   6   3   0     1057.11      936.17     39.03 o
   7   3   0      524.77      549.28     69.14 o
   8   3   0     2733.07     2786.94     95.64 o
   9   3   0      952.08      950.21     66.04 o
  10   3   0      219.16      225.99     32.25 o
  11   3   0       56.34       60.29     26.30 o
  12   3   0       68.89       22.62     31.52 o
  13   3   0       82.59      106.73     40.21 o
 -11   4   0       57.32       77.51     47.69 o
 -10   4   0       44.30       -9.82     36.02 o
  -9   4   0        5.18       26.52     28.74 o
  -8   4   0      389.83      448.16     48.22 o
  -7   4   0      275.00      241.03     31.04 o
  -6   4   0        6.42       24.17     15.47 o
  -5   4   0       67.06       50.83     17.24 o
  -4   4   0      138.81      122.24     18.13 o
  -3   4   0      600.21      540.76     30.42 o
  -2   4   0        6.17       10.27      9.10 o
  -1   4   0     2816.09     2835.66     66.96 o
   0   4   0     5816.47     6317.93    148.15 o
   1   4   0     9531.06     9615.66    188.13 o
   2   4   0      384.96      366.64     17.32 o
   3   4   0     9116.57     9405.23    198.16 o
   4   4   0     1676.03     1596.88     45.16 o
   5   4   0      565.77      555.38     26.96 o
   6   4   0     4646.94     4504.19    126.47 o
   7   4   0      902.58      793.08     53.23 o
   8   4   0      403.11      480.20     66.83 o
   9   4   0     1938.40     2050.86    141.37 o
  10   4   0       60.52       37.88     21.86 o
  11   4   0      141.88      125.73     29.19 o
  12   4   0      220.57      253.78     46.68 o
  13   4   0        8.22       13.87     34.67 o
  14   4   0       32.93       12.47     41.87 o
 -11   5   0        1.22      -36.76     36.76 o
 -10   5   0       51.75      101.77     70.44 o
  -9   5   0       33.33       69.65     45.06 o
  -8   5   0      136.18      113.02     40.81 o
  -7   5   0        2.99        4.95     17.30 o
  -6   5   0        2.12      -10.53     15.52 o
  -5   5   0       27.64       30.67     17.01 o
  -4   5   0      811.60      844.52     43.60 o
  -3   5   0     1656.35     1482.05     57.22 o
  -2   5   0      208.08      203.80     15.63 o
  -1   5   0     1251.25     1214.78     38.89 o
   0   5   0      440.76      387.38     20.61 o
   1   5   0     9369.51     9865.06    209.56 o
   2   5   0     7595.46     8096.20    188.50 o
   3   5   0      333.90      365.83     27.57 o
   4   5   0     4621.73     4264.69    105.55 o
   5   5   0     2049.89     2076.07     64.13 o
   6   5   0       65.42       75.49     20.39 o
   7   5   0     4659.88     4791.22    136.63 o
   8   5   0     2080.98     1976.31    102.74 o
   9   5   0       12.84       47.43     19.29 o
  10   5   0      739.28      832.09    119.44 o
  11   5   0      164.68      122.00     57.43 o
  12   5   0       80.80      161.96     40.39 o
  13   5   0      171.08      176.31     53.50 o
  14   5   0        0.05       40.54     40.24 o
 -10   6   0       90.90       50.27     46.74 o
  -9   6   0       34.43        5.16     37.01 o
  -8   6   0      416.71      525.92     68.96 o
  -7   6   0      199.58      162.08     30.00 o
  -6   6   0        2.66        8.65     18.03 o
  -5   6   0      482.28      474.07     37.57 o
  -4   6   0        0.78        3.33     14.48 o
  -3   6   0      501.43      481.71     32.90 o
  -2   6   0      567.71      621.11     28.00 o
  -1   6   0     2098.96     2165.02     61.64 o
   0   6   0     2213.53     2185.59     66.93 o
   1   6   0       43.61       58.06     10.65 o
   2   6   0     1409.56     1429.02     42.77 o
   3   6   0     1046.29      993.31     36.56 o
   4   6   0      452.34      497.45     22.51 o
   5   6   0     1715.84     1725.68     56.15 o
   6   6   0     3204.79     3050.27     82.99 o
   7   6   0      463.09      491.20     45.18 o
   8   6   0     1255.47     1266.81     52.15 o
   9   6   0      597.63      614.24     62.06 o
  10   6   0      193.64      205.92     51.34 o
  11   6   0      815.25      793.04     88.75 o
  12   6   0       62.18       58.37     35.03 o
  13   6   0      102.81      122.14     41.78 o
  14   6   0      127.59      122.40     52.14 o
 -10   7   0      234.38      233.01     61.08 o
  -9   7   0       77.30      153.52     79.18 o
  -8   7   0      304.76      259.88     58.43 o
  -7   7   0     1246.50     1269.51     69.82 o
  -6   7   0       81.90      114.57     30.17 o
  -5   7   0      313.45      300.53     32.68 o
  -4   7   0      840.07      809.57     47.27 o
  -3   7   0       27.19        2.58     14.60 o
  -2   7   0      199.16      211.64     19.51 o
  -1   7   0      135.06      156.31     18.67 o
   0   7   0      137.62      157.92     24.13 o
   1   7   0      886.04      868.92     32.63 o
   2   7   0      566.85      569.42     32.21 o
   3   7   0       14.69       13.60     12.06 o
   4   7   0     1139.32     1103.44     37.83 o
   5   7   0        1.61       11.96     10.54 o
   6   7   0     1276.71     1416.45     68.01 o
   7   7   0     1570.71     1528.81     57.73 o
   8   7   0       16.61        4.46     16.11 o
   9   7   0     1607.62     1540.03     84.86 o
  10   7   0       78.74      113.77     31.48 o
  11   7   0      202.31      193.54     87.09 o
  12   7   0      402.92      420.26     61.67 o
  13   7   0        2.73       -7.61     40.73 o
  -9   8   0      466.88      529.76    134.80 o
  -8   8   0       71.08      100.35     47.98 o
  -7   8   0      291.50      268.53     56.69 o
  -6   8   0      693.94      760.19     63.47 o
  -5   8   0       76.94       19.90     23.95 o
  -4   8   0       95.49       97.25     28.49 o
  -3   8   0      555.39      615.83     48.55 o
  -2   8   0       52.84       53.60     14.68 o
  -1   8   0      552.16      562.48     41.44 o
   0   8   0      500.60      551.79     31.59 o
   1   8   0      350.20      369.89     23.11 o
   2   8   0      149.00      199.77     17.78 o
   3   8   0       37.01       47.99     12.35 o
   4   8   0      533.34      580.15     27.38 o
   5   8   0      176.95      168.77     20.51 o
   6   8   0       18.06       29.62     13.74 o
   7   8   0        2.96       -3.58     13.21 o
   8   8   0        3.22       12.18     19.17 o
   9   8   0     1256.30     1249.93     85.85 o
  10   8   0      652.11      576.08     56.61 o
  11   8   0       19.10       20.31     37.73 o
  12   8   0      433.91      492.10     60.19 o
  13   8   0      262.46      188.39     48.03 o
  -8   9   0      207.99      186.27     58.59 o
  -7   9   0       75.69      108.22     45.61 o
  -6   9   0      139.71       62.45     32.47 o
  -5   9   0      512.43      540.47     54.45 o
  -4   9   0        0.01      -18.13     19.59 o
  -3   9   0     1457.64     1413.82     75.99 o
  -2   9   0     1125.87     1111.44     56.02 o
  -1   9   0        4.05       10.33     15.17 o
   0   9   0     1429.05     1385.59     55.49 o
   1   9   0        0.08        4.61     12.99 o
   2   9   0      695.50      626.16     34.46 o
   3   9   0       38.74       29.09     14.00 o
   4   9   0       52.79       38.87     13.78 o
   5   9   0      626.09      653.77     34.73 o
   6   9   0       10.33      -11.91     12.88 o
   7   9   0        6.59       16.98     18.25 o
   8   9   0      740.51      725.22     60.69 o
   9   9   0       40.19       46.40     26.95 o
  10   9   0      231.85      198.47     54.37 o
  11   9   0      337.64      272.19     45.16 o
  12   9   0        0.02       22.91     31.68 o
  13   9   0      207.20      151.22     44.51 o
  -7  10   0      211.52      190.92     57.02 o
  -6  10   0      114.40      112.12     46.01 o
  -5  10   0      381.53      436.02     52.71 o
  -4  10   0      285.85      266.52     41.44 o
  -3  10   0      635.12      650.88     54.60 o
  -2  10   0     1037.87     1105.79     80.74 o
  -1  10   0       45.86       81.72     21.51 o
   0  10   0     1166.26     1166.45     57.67 o
   1  10   0     1824.98     1819.25     73.14 o
   2  10   0      382.12      396.22     38.41 o
   3  10   0      461.84      482.72     31.94 o
   4  10   0       91.17       90.93     18.41 o
   5  10   0       38.44       69.86     20.76 o
   6  10   0      398.69      409.51     38.15 o
   7  10   0       21.38       19.60     20.97 o
   8  10   0      462.76      517.79     51.26 o
   9  10   0      319.14      343.37     46.31 o
  10  10   0       82.88       48.80     27.85 o
  11  10   0       45.49       86.82     36.39 o
  12  10   0      166.97      159.36     42.39 o
  13  10   0        4.26       27.08     35.89 o
  -6  11   0      239.07      256.00     58.89 o
  -5  11   0        4.07      -12.59     26.48 o
  -4  11   0     1426.01     1478.77     89.35 o
  -3  11   0      662.85      684.45     93.69 o
  -2  11   0       90.24       67.83     46.25 o
  -1  11   0     1414.06     1322.26     71.71 o
   0  11   0      202.29      262.39     46.86 o
   1  11   0      795.57      798.08     49.05 o
   2  11   0     1426.72     1461.50     81.86 o
   3  11   0       41.65       14.13     21.45 o
   4  11   0      695.57      684.56     56.04 o
   5  11   0      209.82      266.29     44.30 o
   6  11   0        0.02      -14.50     19.46 o
   7  11   0      242.10      307.30     43.09 o
   8  11   0      162.39      155.40     35.92 o
   9  11   0        0.08        3.11     23.65 o
  10  11   0      110.77       97.93     34.87 o
  11  11   0      181.13      100.07     35.99 o
  12  11   0        7.99      -26.95     28.67 o
  -5  12   0      331.77      308.13     88.95 o
  -4  12   0        7.77        5.96     33.46 o
  -3  12   0      702.44      879.88     68.87 o
  -2  12   0      559.54      563.28     54.48 o
  -1  12   0       86.71       80.69     28.57 o
   0  12   0     1282.18     1200.91     65.10 o
   1  12   0      290.63      278.47     42.11 o
   2  12   0        1.88       -4.09     21.35 o
   3  12   0      881.41      824.19     64.60 o
   4  12   0        1.09       27.49     22.11 o
   5  12   0        6.38      -10.37     19.50 o
   6  12   0      177.75      181.21     35.83 o
   7  12   0      165.73      114.99     48.65 o
   8  12   0       55.57       15.32     26.31 o
   9  12   0       55.36       20.95     29.74 o
  10  12   0       26.41       56.86     35.29 o
  11  12   0       10.50        5.45     38.41 o
  12  12   0        5.37      -31.66     31.66 o
  -4  13   0      689.41      587.67    117.59 o
  -3  13   0       27.83      111.96     44.34 o
  -2  13   0      554.46      640.61     78.37 o
  -1  13   0      696.26      679.89     78.50 o
   0  13   0       11.41       15.64     34.35 o
   1  13   0      848.83      928.12     74.06 o
   2  13   0      463.86      434.22     52.54 o
   3  13   0       15.84       -5.27     23.25 o
   4  13   0      492.60      495.26     55.14 o
   5  13   0       12.29      -20.38     22.49 o
   6  13   0      117.90      127.56     52.79 o
   7  13   0      212.61      165.30     39.17 o
   8  13   0        1.91        9.28     26.94 o
   9  13   0       55.91       40.15     31.71 o
  10  13   0        5.99       12.56     32.74 o
  11  13   0       14.52       40.23     36.47 o
  -2  14   0       32.72       63.84     42.54 o
  -1  14   0      624.31      593.32    104.64 o
   0  14   0      207.58      240.87     53.57 o
   1  14   0      226.23      215.94     51.03 o
   2  14   0     1004.71     1115.15     82.83 o
   3  14   0       63.41        4.99     26.83 o
   4  14   0      456.29      461.91     57.17 o
   5  14   0      457.87      530.31     84.58 o
   6  14   0        1.48      -14.32     26.42 o
   7  14   0      172.25      144.12     49.18 o
   8  14   0        2.77       20.44     30.58 o
   9  14   0      129.16      130.32     42.30 o
  10  14   0       45.82       47.51     35.70 o
   0  15   0      209.12      268.07     59.56 o
   1  15   0       12.42       10.18     34.49 o
   2  15   0      296.11      256.08     56.92 o
   3  15   0      487.83      400.24     57.18 o
   4  15   0       49.95       74.79     36.06 o
   5  15   0      640.59      591.60     67.64 o
   6  15   0      305.36      306.68     52.64 o
   7  15   0       49.76       64.63     36.83 o
   8  15   0      183.97      120.72     43.62 o
  -7 -15   1      105.75      117.64     43.22 o
  -6 -15   1      432.54      429.65     62.30 o
  -5 -15   1       21.57      -17.15     29.46 o
  -4 -15   1      390.32      419.01     98.02 o
  -3 -15   1      154.64      178.92     44.16 o
  -2 -15   1       54.48       25.87     35.63 o
  -1 -15   1      367.54      399.81     67.95 o
  -9 -14   1       46.96       -2.06     33.74 o
  -8 -14   1       36.57       -3.66     30.62 o
  -7 -14   1        2.41      -13.30     29.35 o
  -6 -14   1      163.11      124.75     46.25 o
  -5 -14   1      452.40      512.68    127.71 o
  -4 -14   1       16.71       21.33     29.73 o
  -3 -14   1      190.03      217.47     61.92 o
  -2 -14   1       94.11      133.71     38.88 o
  -1 -14   1      216.59      181.44     48.68 o
   0 -14   1      661.66      809.15     88.07 o
   1 -14   1       14.29       40.68     38.44 o
 -11 -13   1        4.70      -25.99     47.57 o
 -10 -13   1        6.68      -15.82     31.27 o
  -9 -13   1       48.17       61.52     34.85 o
  -8 -13   1       17.03        6.06     28.57 o
  -7 -13   1        6.05       -9.49     37.08 o
  -6 -13   1      101.04      116.66     34.88 o
  -5 -13   1        5.30      -22.69     23.39 o
  -4 -13   1      154.14       78.64     32.27 o
  -3 -13   1      207.95      178.41     39.08 o
  -2 -13   1      148.02      191.49     40.56 o
  -1 -13   1        7.93       14.74     27.88 o
   0 -13   1      608.63      526.76     71.03 o
   1 -13   1      577.86      572.77     85.52 o
   2 -13   1       98.50      123.45     45.32 o
   3 -13   1      607.15      591.12    113.07 o
 -11 -12   1        7.60       14.50     33.85 o
 -10 -12   1        2.01       19.48     30.41 o
  -9 -12   1       43.61       25.28     29.83 o
  -8 -12   1       47.19       18.27     31.92 o
  -7 -12   1       32.25       26.78     28.14 o
  -6 -12   1        3.56       16.80     23.34 o
  -5 -12   1       68.94       48.52     43.60 o
  -4 -12   1      258.54      240.70     57.69 o
  -3 -12   1      163.06      169.92     34.91 o
  -2 -12   1      960.54      980.81     80.88 o
  -1 -12   1      150.24      183.15     30.52 o
   0 -12   1       26.73       50.88     24.17 o
   1 -12   1      730.33      816.33     63.23 o
   2 -12   1      441.24      373.85     47.37 o
   3 -12   1      130.80      136.70     36.48 o
   4 -12   1      491.23      603.29     76.11 o
   5 -12   1       42.68       54.93     62.70 o
 -12 -11   1       83.42       42.75     37.37 o
 -11 -11   1      115.68       85.43     44.20 o
 -10 -11   1       15.30      -21.63     27.30 o
  -9 -11   1      159.66      117.30     37.64 o
  -8 -11   1      559.00      516.01     55.35 o
  -7 -11   1       64.43       28.97     25.62 o
  -6 -11   1      135.66       69.56     27.54 o
  -5 -11   1        2.94      -11.49     19.25 o
  -4 -11   1      243.08      190.28     35.95 o
  -3 -11   1      661.90      513.24     50.78 o
  -2 -11   1       17.57       -0.47     19.16 o
  -1 -11   1      603.43      662.98     45.41 o
   0 -11   1      220.58      209.43     30.77 o
   1 -11   1        8.16      -12.49     18.07 o
   2 -11   1      679.92      641.71     77.92 o
   3 -11   1      745.57      837.70     65.09 o
   4 -11   1        1.17       51.87     30.00 o
   5 -11   1      257.54      345.16     67.60 o
   6 -11   1      124.03      125.00     51.04 o
 -12 -10   1       69.08       55.34     35.49 o
 -11 -10   1      108.01      100.49     37.22 o
 -10 -10   1      272.91      211.54     47.54 o
  -9 -10   1        0.19      -22.20     22.20 o
  -8 -10   1      518.18      547.89     87.77 o
  -7 -10   1      483.30      559.35     52.96 o
  -6 -10   1       85.33       96.03     32.33 o
  -5 -10   1      324.54      330.49     41.15 o
  -4 -10   1      393.13      378.19     39.98 o
  -3 -10   1      162.66      144.27     22.59 o
  -2 -10   1        2.18       -0.61     13.92 o
  -1 -10   1      528.63      492.29     39.26 o
   0 -10   1        0.39       23.00     17.49 o
   1 -10   1      693.87      691.93     46.77 o
   2 -10   1      129.41       79.23     26.85 o
   3 -10   1        2.73       12.82     22.76 o
   4 -10   1      372.20      385.17     47.49 o
   5 -10   1       90.99       65.64     30.71 o
   6 -10   1      372.02      423.85     67.97 o
   7 -10   1       93.60      110.15     49.51 o
 -13  -9   1       62.31       83.06     41.33 o
 -12  -9   1      418.33      434.25     77.43 o
 -11  -9   1      197.71      161.54     38.54 o
 -10  -9   1      353.42      359.42     64.32 o
  -9  -9   1      690.59      640.83     58.48 o
  -8  -9   1      115.50       92.55     28.41 o
  -7  -9   1      127.15      101.96     28.02 o
  -6  -9   1      607.95      685.50     48.16 o
  -5  -9   1      140.30      121.21     19.87 o
  -4  -9   1      671.24      670.27     37.08 o
  -3  -9   1     1942.47     2295.73     77.67 o
  -2  -9   1      376.16      370.12     28.51 o
  -1  -9   1      207.91      240.01     24.83 o
   0  -9   1     1682.27     1674.29     80.23 o
   1  -9   1      364.06      367.39     31.92 o
   2  -9   1     1212.55     1215.22     60.65 o
   3  -9   1      207.30      216.94     34.96 o
   4  -9   1      147.88      158.75     32.26 o
   5  -9   1      244.93      234.14     39.53 o
   6  -9   1      141.57       71.97    120.89 o
   7  -9   1      214.07      221.98     74.30 o
   8  -9   1       33.75       28.09     44.93 o
 -13  -8   1      107.74      132.26     62.89 o
 -12  -8   1       43.99       48.65     33.41 o
 -11  -8   1      504.35      595.22     61.57 o
 -10  -8   1      128.09       94.31     31.88 o
  -9  -8   1       47.58       69.97     27.10 o
  -8  -8   1      519.05      500.78     49.08 o
  -7  -8   1      676.31      678.42     39.10 o
  -6  -8   1      693.93      665.92     63.81 o
  -5  -8   1     1037.54      997.59     44.62 o
  -4  -8   1       63.79       70.85     14.27 o
  -3  -8   1     1171.25     1249.77     44.31 o
  -2  -8   1      648.50      604.24     33.16 o
  -1  -8   1       23.28       21.09     12.47 o
   0  -8   1        0.78       -7.46     12.72 o
   1  -8   1       11.03       23.44     13.03 o
   2  -8   1       22.47        7.70     14.25 o
   3  -8   1       89.38       70.57     21.01 o
   4  -8   1      481.61      465.83     48.54 o
   5  -8   1      231.42      188.79     35.80 o
   6  -8   1        2.66      -19.29     25.02 o
   7  -8   1      172.46      129.10     45.63 o
   8  -8   1      222.68      187.43     53.76 o
   9  -8   1       34.03       25.34     53.26 o
 -13  -7   1      122.97       93.38     42.04 o
 -12  -7   1      128.95      158.39     45.72 o
 -11  -7   1       60.68       19.87     27.44 o
 -10  -7   1      351.02      400.51     63.18 o
  -9  -7   1      258.45      230.65     37.57 o
  -8  -7   1     1305.38     1237.43     54.30 o
  -7  -7   1     3105.98     3010.81    106.60 o
  -6  -7   1        6.06        9.75     14.44 o
  -5  -7   1     3984.16     4175.37    120.22 o
  -4  -7   1      758.09      827.93     44.56 o
  -3  -7   1     1435.36     1567.65     49.40 o
  -2  -7   1     2198.54     2232.68     64.46 o
  -1  -7   1      833.98      876.10     39.09 o
   0  -7   1     1033.77     1052.79     38.83 o
   1  -7   1      590.20      614.02     29.86 o
   2  -7   1       64.13       72.88     16.03 o
   3  -7   1      620.91      676.88     41.66 o
   4  -7   1      204.87      215.87     28.55 o
   5  -7   1       49.96       37.62     19.69 o
   6  -7   1      276.95      402.58     47.70 o
   7  -7   1       15.68       67.03     36.17 o
   8  -7   1       40.76      -12.51     37.06 o
   9  -7   1      275.86      240.39     59.76 o
 -13  -6   1        1.10      -16.45     33.73 o
 -12  -6   1      313.77      346.21    122.47 o
 -11  -6   1       61.14       23.67     27.52 o
 -10  -6   1       40.22       38.64     22.59 o
  -9  -6   1      910.15      958.81     61.65 o
  -8  -6   1       91.89       69.05     19.57 o
  -7  -6   1     3756.31     3739.26    113.83 o
  -6  -6   1      544.32      580.86     29.23 o
  -5  -6   1       16.52       21.01     11.82 o
  -4  -6   1     8625.33     8842.75    209.32 o
  -3  -6   1        4.70       11.76      9.19 o
  -2  -6   1      220.28      141.19     15.94 o
  -1  -6   1     1504.78     1462.82     59.64 o
   0  -6   1       21.90       14.41      9.23 o
   1  -6   1        2.26        6.70      9.12 o
   2  -6   1       84.33      158.11     22.14 o
   3  -6   1      188.82      204.19     24.32 o
   4  -6   1      293.09      339.62     35.68 o
   5  -6   1      418.97      412.55     36.41 o
   6  -6   1        6.76       -6.89     18.01 o
   7  -6   1      138.82      149.80     59.68 o
   8  -6   1      108.70      192.23     49.61 o
   9  -6   1       17.95       49.85     41.03 o
  10  -6   1      191.32      139.65     52.85 o
 -13  -5   1        1.19       -2.53     32.86 o
 -12  -5   1       83.45       27.50     29.91 o
 -11  -5   1      319.66      370.38     40.71 o
 -10  -5   1       12.27        6.00     20.52 o
  -9  -5   1     1968.47     1971.65     82.75 o
  -8  -5   1     2958.53     3053.69     99.59 o
  -7  -5   1       75.16       82.95     21.02 o
  -6  -5   1     3610.36     3688.27    108.06 o
  -5  -5   1     7031.05     7099.00    190.09 o
  -4  -5   1     2644.67     2628.03    140.08 o
  -3  -5   1    13747.55    13459.06    323.24 o
  -2  -5   1      844.41      807.14     33.69 o
  -1  -5   1     4107.17     4284.67    111.00 o
   0  -5   1     9077.90     9133.67    250.81 o
   1  -5   1      251.10      298.33     18.56 o
   2  -5   1     1546.92     1485.16     56.97 o
   3  -5   1     3200.39     2989.66     98.44 o
   4  -5   1        6.68        6.72     14.52 o
   5  -5   1       57.49       63.62     19.47 o
   6  -5   1      842.80      986.45     54.32 o
   7  -5   1        4.62        1.12     21.38 o
   8  -5   1       64.82       63.93     41.59 o
   9  -5   1       55.39       27.21     46.40 o
  10  -5   1        6.52       67.26     46.31 o
  11  -5   1       11.85       47.48     46.45 o
 -13  -4   1        2.60      -14.19     44.87 o
 -12  -4   1        1.50       -3.48     28.74 o
 -11  -4   1      100.49      100.46     28.31 o
 -10  -4   1      372.67      440.98     41.36 o
  -9  -4   1        7.80      -16.83     16.83 o
  -8  -4   1     1533.60     1659.92    108.49 o
  -7  -4   1     2905.06     2823.09     90.62 o
  -6  -4   1       62.52       51.94     14.96 o
  -5  -4   1     7590.60     7269.11    218.88 o
  -4  -4   1    10846.16    10697.97    258.98 o
  -3  -4   1     2643.71     2678.64     72.51 o
  -2  -4   1    10093.10    10032.17    241.67 o
  -1  -4   1     1872.72     2018.21     51.46 o
   0  -4   1     2122.28     2080.85     56.58 o
   1  -4   1     7843.86     7985.55    179.58 o
   2  -4   1      384.21      504.24     20.77 o
   3  -4   1     1021.05      992.46     42.96 o
   4  -4   1      648.61      696.13     37.81 o
   5  -4   1        4.18       19.60     15.46 o
   6  -4   1       20.63        6.53     16.01 o
   7  -4   1       23.06       27.29     18.63 o
   8  -4   1       27.21       24.48     24.72 o
   9  -4   1       18.54       30.08     28.03 o
  10  -4   1       53.70      132.00     44.21 o
  11  -4   1        3.60      -29.59     36.16 o
 -13  -3   1       78.80       64.62     37.94 o
 -12  -3   1        1.98       -6.45     24.13 o
 -11  -3   1        1.91       26.98     22.58 o
 -10  -3   1      191.33      205.62     33.55 o
  -9  -3   1      925.77      935.12     66.90 o
  -8  -3   1      559.36      562.09     48.09 o
  -7  -3   1     1103.60     1101.63     65.98 o
  -6  -3   1     2430.60     2392.37     76.57 o
  -5  -3   1        2.17        7.76     11.37 o
  -4  -3   1     2887.95     2747.47     96.11 o
  -3  -3   1    10065.75    10405.95    249.47 o
  -2  -3   1    13340.66    14180.76    306.36 o
  -1  -3   1       25.69        3.02      5.54 o
   0  -3   1      154.09      108.59      9.00 o
   1  -3   1    11331.90    12152.47    265.59 o
   2  -3   1     5092.06     5385.18    124.76 o
   3  -3   1      905.58     1119.14     36.44 o
   4  -3   1      232.23      282.77     23.70 o
   5  -3   1       42.74       30.72     14.91 o
   6  -3   1        4.14        1.16     14.20 o
   7  -3   1      595.06      545.78     40.39 o
   8  -3   1       38.89       66.17     23.50 o
   9  -3   1        2.64       12.75     24.52 o
  10  -3   1        0.75      -23.89     25.07 o
  11  -3   1        3.74       -9.57     37.88 o
  12  -3   1       34.61       33.23     77.63 o
 -13  -2   1        0.51       17.40     37.34 o
 -12  -2   1       88.64       88.79     30.99 o
 -11  -2   1       28.69       -8.99     21.98 o
 -10  -2   1      333.75      317.49     46.84 o
  -9  -2   1       28.17        0.09     17.35 o
  -8  -2   1      367.27      416.38     28.80 o
  -7  -2   1       10.36        3.63     12.80 o
  -6  -2   1     1230.72     1265.71     43.35 o
  -5  -2   1      513.39      580.65     63.62 o
  -4  -2   1      847.40      692.61     26.94 o
  -3  -2   1     9187.14     9583.23    230.22 o
  -2  -2   1     2073.25     2278.38     47.57 o
  -1  -2   1    19347.37    21058.83    389.21 o
   0  -2   1     8061.79     8604.22    162.21 o
   1  -2   1      895.96     1081.72     26.47 o
   2  -2   1     1034.19      984.13     38.04 o
   3  -2   1     1852.24     1949.69     52.51 o
   4  -2   1      361.04      415.85     22.11 o
   5  -2   1      849.86      831.13     33.26 o
   6  -2   1       11.68       -2.00     12.84 o
   7  -2   1      378.60      348.74     32.69 o
   8  -2   1      424.03      402.28     32.01 o
   9  -2   1      105.56      135.68     32.44 o
  10  -2   1      130.93      135.05     35.90 o
  11  -2   1       52.41       70.12     34.98 o
  12  -2   1       22.35       15.16     34.75 o
 -13  -1   1        4.65       26.15     58.39 o
 -12  -1   1        3.58        4.19     29.47 o
 -11  -1   1       41.34       38.15     26.33 o
 -10  -1   1       18.41        0.04     21.03 o
  -9  -1   1      230.63      244.05     28.92 o
  -8  -1   1       72.23       90.53     20.03 o
  -7  -1   1      398.40      384.40     25.72 o
  -6  -1   1        6.57        5.63      9.58 o
  -5  -1   1      615.88      557.86     24.34 o
  -4  -1   1      599.41      568.38     22.20 o
  -3  -1   1        2.20        3.25      6.77 o
  -2  -1   1    11482.52    12055.65    240.27 o
  -1  -1   1      387.65      399.81     12.34 o
   0  -1   1    15209.59    15461.00    305.91 o
   1  -1   1    18531.03    19807.75    366.43 o
   2  -1   1     2701.89     2690.79     51.30 o
   3  -1   1     7113.65     7028.91    145.60 o
   4  -1   1     5114.02     5001.94    104.32 o
   5  -1   1      856.09      852.18     52.38 o
   6  -1   1     2127.88     2123.19     70.31 o
   7  -1   1      327.49      312.38     26.94 o
   8  -1   1      161.15      144.83     22.73 o
   9  -1   1      818.31      860.77     74.92 o
  10  -1   1       10.18       -0.33     24.41 o
  11  -1   1       45.05       64.11     27.48 o
  12  -1   1       51.64       50.06     30.34 o
 -13   0   1       11.78       82.96     65.85 o
 -12   0   1       13.69       41.96     32.03 o
 -11   0   1        6.90       -4.58     25.55 o
 -10   0   1       39.43       52.09     21.04 o
  -9   0   1      288.01      314.99     38.76 o
  -8   0   1      163.01      198.85     27.82 o
  -7   0   1      100.70      118.49     19.89 o
  -6   0   1       58.74       50.15     14.01 o
  -5   0   1      709.22      711.73     26.68 o
  -4   0   1     4345.20     4442.55    114.96 o
  -3   0   1     1546.87     1767.88     47.41 o
  -2   0   1    13249.00    13901.90    299.06 o
  -1   0   1    15670.33    16428.15    303.84 o
   1   0   1    14759.60    16438.52    305.90 o
   2   0   1    16621.96    17302.63    286.86 o
   3   0   1      710.70      662.64     29.20 o
   4   0   1     8117.42     7805.52    174.30 o
   5   0   1     4106.28     3866.56    168.10 o
   6   0   1     1308.18     1438.56     95.09 o
   7   0   1     3996.26     3848.67    104.54 o
   8   0   1      206.39      155.13     27.23 o
   9   0   1       20.53       42.93     18.94 o
  10   0   1     1501.61     1694.46    101.84 o
  11   0   1       32.80       57.51     30.94 o
  12   0   1        0.82       16.90     30.66 o
  13   0   1        0.26       74.58     63.92 o
 -13   1   1        1.31      -38.62     41.40 o
 -12   1   1        7.58       25.01     39.83 o
 -11   1   1       34.28       62.14     28.95 o
 -10   1   1       11.64       -5.76     20.41 o
  -9   1   1       16.05       -3.84     18.14 o
  -8   1   1      303.55      314.65     29.53 o
  -7   1   1       35.65       17.88     15.83 o
  -6   1   1      907.95      930.83     55.20 o
  -5   1   1     1416.69     1305.95     47.24 o
  -4   1   1     1524.94     1632.73     54.37 o
  -3   1   1    23917.61    23813.77    511.91 o
  -2   1   1     2663.11     2727.65     55.65 o
  -1   1   1     1347.53     1417.54     29.39 o
   0   1   1    10165.52    11407.92    289.67 o
   1   1   1      210.03      177.23     20.34 o
   2   1   1    19770.51    20177.02    353.08 o
   3   1   1     9893.66     9293.96    164.14 o
   4   1   1        0.59        1.41      7.64 o
   5   1   1    10669.41    10278.68    239.05 o
   6   1   1     1714.23     1610.14     56.31 o
   7   1   1      574.61      509.19     46.98 o
   8   1   1     1083.77     1171.82     46.56 o
   9   1   1       38.96       35.34     20.03 o
  10   1   1      122.39      143.49     28.51 o
  11   1   1      418.60      443.09     44.66 o
  12   1   1        3.08      -11.91     27.11 o
  13   1   1        0.62       38.86     41.93 o
 -12   2   1      139.09       78.23     38.87 o
 -11   2   1        2.43      -26.55     26.55 o
 -10   2   1       54.34       53.53     30.31 o
  -9   2   1        7.12       -1.70     19.54 o
  -8   2   1      611.50      579.81     44.05 o
  -7   2   1      863.45      853.33     42.25 o
  -6   2   1       48.22       50.52     15.44 o
  -5   2   1      372.19      342.38     22.62 o
  -4   2   1     1292.32     1427.94     49.25 o
  -3   2   1     2390.60     2533.79     64.13 o
  -2   2   1     9262.37     9946.63    201.67 o
  -1   2   1    33182.44    35826.25    639.40 o
   0   2   1     3980.78     4082.55     73.54 o
   1   2   1     3550.69     3738.42     76.05 o
   2   2   1     2914.36     2855.09     52.25 o
   3   2   1     1709.60     1814.64     41.84 o
   4   2   1     5771.29     5394.39    117.59 o
   5   2   1     5101.20     5859.76    205.23 o
   6   2   1     2899.90     2509.82    102.99 o
   7   2   1      828.01      778.05     39.40 o
   8   2   1      465.94      466.41     43.74 o
   9   2   1     1176.29     1190.30     49.72 o
  10   2   1       56.01       46.69     22.50 o
  11   2   1      157.06      162.95     31.72 o
  12   2   1      118.40       88.23     35.09 o
  13   2   1        9.06       -4.38     38.08 o
 -12   3   1      184.09      218.88     49.98 o
 -11   3   1       24.93       -5.89     58.79 o
 -10   3   1      260.22      393.20     63.01 o
  -9   3   1      224.71      321.73     52.28 o
  -8   3   1        1.64      -20.29     22.11 o
  -7   3   1      902.68      848.33     49.10 o
  -6   3   1      102.63      112.03     22.58 o
  -5   3   1       12.79       37.00     13.67 o
  -4   3   1      132.59       81.92     15.49 o
  -3   3   1     1727.97     1939.97     52.82 o
  -2   3   1       80.12      100.63     13.26 o
  -1   3   1     1450.14     1578.35     34.43 o
   0   3   1     6057.33     6693.27    120.44 o
   1   3   1    21460.77    23992.26    417.08 o
   2   3   1     1284.30     1507.10     30.18 o
   3   3   1      267.98      296.30     11.08 o
   4   3   1      535.85      494.32     16.84 o
   5   3   1      129.02       71.49     11.33 o
   6   3   1      763.58      850.72     47.01 o
   7   3   1     1228.47     1087.28     50.10 o
   8   3   1      711.56      654.25     48.91 o
   9   3   1      334.93      362.80     37.23 o
  10   3   1      627.14      650.19     46.64 o
  11   3   1       61.20       47.72     29.47 o
  12   3   1      378.47      392.06     53.50 o
  13   3   1       25.84       18.21     35.30 o
 -11   4   1      177.52      219.97     57.50 o
 -10   4   1       24.91       58.16     40.65 o
  -9   4   1       82.37       90.89     32.37 o
  -8   4   1      422.85      387.85     45.26 o
  -7   4   1        4.71        1.82     26.44 o
  -6   4   1       61.50      103.82     20.21 o
  -5   4   1       10.26        4.67     13.02 o
  -4   4   1      130.30      181.10     20.88 o
  -3   4   1     1170.82     1260.43     43.82 o
  -2   4   1       29.01       30.00     11.45 o
  -1   4   1      122.69      109.45     15.85 o
   0   4   1      737.05      827.12     27.82 o
   1   4   1     5779.66     5787.47    114.35 o
   2   4   1     4630.14     4800.13     95.07 o
   3   4   1      168.96      153.66      8.32 o
   4   4   1      373.02      411.44     50.40 o
   5   4   1     3419.56     3261.63     82.71 o
   6   4   1     2731.41     2673.62    114.15 o
   7   4   1     1510.29     1570.47     94.20 o
   8   4   1     2756.45     2623.23     90.38 o
   9   4   1      327.71      291.76     32.36 o
  10   4   1      702.01      735.81     89.50 o
  11   4   1      765.73      783.13     59.70 o
  12   4   1       42.53       17.85     32.29 o
  13   4   1      153.80      208.57     53.83 o
  14   4   1       11.11       73.60     44.01 o
 -11   5   1       49.65       22.16     45.67 o
 -10   5   1      283.11      299.33     60.82 o
  -9   5   1       37.11      -29.31     29.31 o
  -8   5   1      387.10      333.57     53.91 o
  -7   5   1      615.42      647.00     41.94 o
  -6   5   1       36.06       25.42     16.93 o
  -5   5   1       93.27       67.89     19.18 o
  -4   5   1       32.12       39.39     16.32 o
  -3   5   1      279.95      236.57     20.13 o
  -2   5   1      104.48      131.06     12.77 o
  -1   5   1     1367.43     1472.81     48.38 o
   0   5   1     1515.23     1776.45     48.90 o
   1   5   1     2996.75     2858.74     65.26 o
   2   5   1      927.32     1124.79     36.34 o
   3   5   1     3835.71     3985.65     87.98 o
   4   5   1     3183.91     3166.66     78.64 o
   5   5   1      209.89      236.44     15.55 o
   6   5   1     5449.11     5470.85    140.26 o
   7   5   1     2671.99     2653.88    128.22 o
   8   5   1      315.60      349.28     40.36 o
   9   5   1     1784.01     1741.89     66.07 o
  10   5   1       66.83       53.24     27.82 o
  11   5   1      671.66      635.42    107.55 o
  12   5   1      680.48      673.83     73.22 o
  13   5   1       11.64      -10.48     39.84 o
  14   5   1      145.33      150.34     47.12 o
 -10   6   1       24.01       11.95     41.85 o
  -9   6   1      579.53      725.53    125.71 o
  -8   6   1        3.35       27.86     34.17 o
  -7   6   1      775.51      803.76     63.83 o
  -6   6   1      825.90      810.03     49.86 o
  -5   6   1      190.48      237.36     36.24 o
  -4   6   1      995.29      919.85     47.69 o
  -3   6   1        1.43       -1.27     12.86 o
  -2   6   1     1209.14     1123.55     38.55 o
  -1   6   1     3149.20     2982.53     88.41 o
   0   6   1        6.38       -0.02      7.88 o
   1   6   1      347.96      315.60     16.80 o
   2   6   1     1026.12     1039.48     32.32 o
   3   6   1     1552.35     1670.85     52.21 o
   4   6   1       62.85       54.54      9.30 o
   5   6   1      527.56      506.04     23.12 o
   6   6   1      640.56      662.03     43.70 o
   7   6   1     1101.78     1153.57     66.73 o
   8   6   1      324.04      331.35     26.77 o
   9   6   1      856.55      861.38     66.88 o
  10   6   1     1204.33     1139.58     74.74 o
  11   6   1        1.60        1.89     28.99 o
  12   6   1      438.65      475.26     82.92 o
  13   6   1      275.86      307.34     53.25 o
  14   6   1       23.79      -22.75     32.95 o
 -10   7   1       46.52       64.55     46.97 o
  -9   7   1      115.06      174.05     52.36 o
  -8   7   1      699.58      768.04     81.20 o
  -7   7   1      115.41      100.36     29.19 o
  -6   7   1      955.00     1146.33     71.90 o
  -5   7   1     1440.27     1377.96     65.04 o
  -4   7   1       28.84       15.07     16.88 o
  -3   7   1      820.06      862.73     49.15 o
  -2   7   1      261.39      284.31     23.29 o
  -1   7   1      823.49      869.50     38.17 o
   0   7   1     3149.69     2974.27     79.19 o
   1   7   1      203.35      190.48     16.33 o
   2   7   1     1119.60     1085.60     37.83 o
   3   7   1     1920.62     1791.49     50.77 o
   4   7   1      342.25      337.60     18.05 o
   5   7   1       91.53      117.59     12.85 o
   6   7   1      476.75      447.01     45.60 o
   7   7   1        0.72       -8.83     12.32 o
   8   7   1      140.96      168.77     21.18 o
   9   7   1      246.00      251.32     31.90 o
  10   7   1      416.75      394.95     87.06 o
  11   7   1      206.87      183.18     43.50 o
  12   7   1        0.41       30.51     30.14 o
  13   7   1      323.75      332.15     55.60 o
  -9   8   1      138.20       71.97     57.70 o
  -8   8   1      103.80      210.55     91.74 o
  -7   8   1      550.66      644.06     53.21 o
  -6   8   1        0.73       -6.42     25.05 o
  -5   8   1      641.86      665.99     54.89 o
  -4   8   1      879.94      966.17     79.58 o
  -3   8   1      176.10      161.74     23.52 o
  -2   8   1     4431.70     4166.97    124.73 o
  -1   8   1     2496.36     2575.63     82.63 o
   0   8   1       33.11       24.63     12.17 o
   1   8   1       88.77       63.60     12.97 o
   2   8   1       95.32       68.13     12.07 o
   3   8   1       62.18       59.55     11.63 o
   4   8   1      173.83      169.19     15.08 o
   5   8   1      204.69      180.55     18.04 o
   6   8   1      619.31      516.90     49.61 o
   7   8   1      157.05      127.11     18.14 o
   8   8   1        1.10      -14.99     14.99 o
   9   8   1      285.24      408.30     51.53 o
  10   8   1       22.84       27.92     23.72 o
  11   8   1      251.32      183.23     45.05 o
  12   8   1       72.77       70.77     34.78 o
  13   8   1       10.57       15.62     34.28 o
  -8   9   1       57.63       54.87     42.82 o
  -7   9   1      409.63      464.94     67.09 o
  -6   9   1     1033.65     1066.44     75.87 o
  -5   9   1        2.74       -1.85     22.43 o
  -4   9   1      932.17      952.11     64.16 o
  -3   9   1      499.48      534.54     46.74 o
  -2   9   1     1240.76     1202.00     52.85 o
  -1   9   1     3861.54     3781.56    115.33 o
   0   9   1       16.42       -3.59     13.05 o
   1   9   1     1024.88     1011.07     44.04 o
   2   9   1      178.27      169.91     23.75 o
   3   9   1       61.68       93.53     15.58 o
   4   9   1      719.79      809.86     36.48 o
   5   9   1      264.60      269.08     21.85 o
   6   9   1      244.50      225.56     28.33 o
   7   9   1      349.07      408.74     45.29 o
   8   9   1      139.01      129.36     26.50 o
   9   9   1      176.72      135.68     31.85 o
  10   9   1      409.37      404.18     49.86 o
  11   9   1       15.60       -1.81     24.80 o
  12   9   1      281.44      178.71     65.59 o
  13   9   1       44.63       11.11     34.50 o
  -7  10   1        1.20      -22.47     38.19 o
  -6  10   1      561.54      537.29     59.32 o
  -5  10   1      316.77      342.19     47.62 o
  -4  10   1      108.92       65.94     28.17 o
  -3  10   1     1144.84     1188.38    177.28 o
  -2  10   1      210.66      234.17     28.92 o
  -1  10   1      223.57      294.83     30.91 o
   0  10   1     1062.37     1140.27     50.77 o
   1  10   1        5.11      -13.21     13.21 o
   2  10   1     1311.05     1330.84     53.08 o
   3  10   1       17.19       36.12     15.10 o
   4  10   1       98.37       95.72     17.27 o
   5  10   1      368.51      369.76     34.18 o
   6  10   1      135.21      108.57     28.54 o
   7  10   1     1125.64     1072.40     65.78 o
   8  10   1      422.35      350.78     42.53 o
   9  10   1        1.82       -5.48     22.47 o
  10  10   1      106.02      118.08     33.30 o
  11  10   1      135.16      206.44     41.47 o
  12  10   1        2.10       11.99     29.52 o
  13  10   1       72.13      -15.29     32.08 o
  -6  11   1       65.37       62.85     42.72 o
  -5  11   1      360.58      343.83     52.63 o
  -4  11   1      348.15      404.96     48.93 o
  -3  11   1      153.95      143.73     38.05 o
  -2  11   1     1014.76     1028.16     66.00 o
  -1  11   1      238.26      289.59     34.41 o
   0  11   1      858.67      859.69     50.54 o
   1  11   1     2394.14     2243.64    128.24 o
   2  11   1      840.18      864.99    100.87 o
   3  11   1     1581.49     1443.84     68.71 o
   4  11   1      492.99      469.22     43.37 o
   5  11   1      290.79      281.04     38.86 o
   6  11   1      902.55      807.50     60.71 o
   7  11   1      173.54      123.76     52.87 o
   8  11   1       25.97        7.12     21.01 o
   9  11   1      173.25      187.33     38.15 o
  10  11   1        0.08      -14.46     24.18 o
  11  11   1        8.39       32.20     28.68 o
  12  11   1      127.74      141.53     40.50 o
  -5  12   1       27.41       23.05     56.71 o
  -4  12   1      537.52      291.24    146.55 o
  -3  12   1      313.04      238.79     51.53 o
  -2  12   1      275.60      182.35     86.16 o
  -1  12   1     2491.64     2733.18    152.22 o
   0  12   1      433.06      464.25     50.75 o
   1  12   1     1459.43     1407.06     85.19 o
   2  12   1     1624.86     1540.17     86.73 o
   3  12   1       92.11      116.29     30.26 o
   4  12   1      597.30      706.37     58.06 o
   5  12   1      733.18      805.89     62.53 o
   6  12   1        7.61       -7.40     33.65 o
   7  12   1      419.66      537.85     54.82 o
   8  12   1      241.87      229.40     41.78 o
   9  12   1        7.60       25.50     27.25 o
  10  12   1       58.10       70.97     33.66 o
  11  12   1        5.14      -24.83     27.71 o
  12  12   1        1.11       17.24     32.37 o
  -4  13   1        8.46       16.90     41.75 o
  -3  13   1      286.87      278.22     59.79 o
  -2  13   1      179.87      256.66     96.19 o
  -1  13   1      218.53      211.97     73.36 o
   0  13   1     1833.00     2129.90    130.08 o
   1  13   1       77.26      112.13     52.41 o
   2  13   1      866.63      825.20     75.24 o
   3  13   1     1523.82     1519.13     92.31 o
   4  13   1       17.70        2.02     25.10 o
   5  13   1     1058.18     1098.34     77.55 o
   6  13   1      806.59      950.68     81.25 o
   7  13   1        7.89       -4.48     24.19 o
   8  13   1       46.05       70.87     31.23 o
   9  13   1        7.47       16.42     28.89 o
  10  13   1        2.36       24.85     30.92 o
  11  13   1       14.53       19.58     38.13 o
  -2  14   1      118.88      178.34     90.14 o
  -1  14   1       53.16       40.43     37.62 o
   0  14   1      253.56      119.70     43.00 o
   1  14   1      943.48      966.52     87.99 o
   2  14   1        0.18       18.47     27.87 o
   3  14   1      604.34      701.65     65.99 o
   4  14   1      367.87      305.34     48.62 o
   5  14   1       36.44       24.80     28.28 o
   6  14   1      549.29      465.88     61.71 o
   7  14   1      167.09      192.60     43.22 o
   8  14   1       61.69       60.20     33.49 o
   9  14   1      142.38      166.58     45.35 o
  10  14   1        0.46      -11.08     32.66 o
   0  15   1       19.31       13.17     38.18 o
   1  15   1      263.75      232.11     52.64 o
   2  15   1      219.60      182.00     49.71 o
   3  15   1       67.97       58.23     32.52 o
   4  15   1      646.46      635.62     86.99 o
   5  15   1      159.85      157.18     43.62 o
   6  15   1       88.70       87.32     37.06 o
   7  15   1      530.41      560.98     65.32 o
   8  15   1       43.16       14.66     33.76 o
   9  15   1      339.59      406.98     67.34 o
   3  16   1      230.09      317.92     65.67 o
   4  16   1      107.17      127.40     41.04 o
   5  16   1      501.97      553.45     69.07 o
   6  16   1       79.44       49.96     41.87 o
  -7 -15   2      104.68      100.73     64.33 o
  -6 -15   2       40.04       35.13     49.49 o
  -5 -15   2      248.93      265.16     56.63 o
  -4 -15   2       71.33      114.33     41.73 o
  -3 -15   2       96.85       61.46     42.37 o
  -2 -15   2      317.79      334.93     66.26 o
  -9 -14   2       42.65       75.40     38.30 o
  -8 -14   2       22.51       52.12     35.24 o
  -7 -14   2       21.30       29.88     33.80 o
  -6 -14   2      223.79      180.69     50.77 o
  -5 -14   2        2.67      -20.92     26.76 o
  -4 -14   2      198.27      196.62     44.13 o
  -3 -14   2       49.97       23.33     31.74 o
  -2 -14   2       33.37       29.79     31.15 o
  -1 -14   2      139.94      150.31     61.00 o
   0 -14   2        4.73      -14.74     36.89 o
   1 -14   2      414.66      431.09    106.92 o
 -10 -13   2      119.99       85.60     42.61 o
  -9 -13   2       13.42        1.69     31.67 o
  -8 -13   2      270.43      238.70     46.19 o
  -7 -13   2      332.47      304.22     50.76 o
  -6 -13   2        1.99        0.91     25.15 o
  -5 -13   2       30.99       13.85     27.02 o
  -4 -13   2        1.26       12.80     26.51 o
  -3 -13   2       86.12      121.35     35.61 o
  -2 -13   2        0.51        2.49     24.85 o
  -1 -13   2       46.44       29.65     30.75 o
   0 -13   2       76.45       42.26     36.38 o
   1 -13   2        1.09        3.05     33.75 o
   2 -13   2      472.61      487.64    152.67 o
   3 -13   2       26.06       15.69     62.85 o
 -11 -12   2       70.01       83.59     39.18 o
 -10 -12   2      131.18       80.60     37.96 o
  -9 -12   2        5.75      -18.77     34.99 o
  -8 -12   2      323.83      305.01     73.89 o
  -7 -12   2      224.20      139.81     45.07 o
  -6 -12   2        2.62        4.99     24.22 o
  -5 -12   2       78.77       54.31     29.13 o
  -4 -12   2        8.43      -17.16     20.91 o
  -3 -12   2       18.16       33.55     25.68 o
  -2 -12   2      140.50      116.41     26.85 o
  -1 -12   2      120.76       82.60     24.72 o
   0 -12   2      199.68      151.04     31.99 o
   1 -12   2       57.23       52.56     27.42 o
   2 -12   2      213.01      265.80     44.13 o
   3 -12   2      466.55      518.01     57.67 o
   4 -12   2       31.42       26.63     38.46 o
 -12 -11   2      240.77      179.09     46.07 o
 -11 -11   2        4.33      -14.14     31.17 o
 -10 -11   2      133.99      123.96     39.85 o
  -9 -11   2      137.05      114.15     35.92 o
  -8 -11   2       72.85       26.00     28.00 o
  -7 -11   2      317.07      313.17     45.98 o
  -6 -11   2       28.88       45.03     25.92 o
  -5 -11   2      730.25      754.40     66.13 o
  -4 -11   2      538.35      586.88     44.40 o
  -3 -11   2       21.32       10.67     24.99 o
  -2 -11   2      462.34      514.34     51.92 o
  -1 -11   2      523.17      523.91     42.79 o
   0 -11   2       78.92       24.02     20.83 o
   1 -11   2       46.37      105.36     28.69 o
   2 -11   2      156.77      165.06     35.55 o
   3 -11   2        2.92       10.41     24.21 o
   4 -11   2      156.87      156.73     38.12 o
   5 -11   2       96.41       63.35     50.57 o
   6 -11   2      183.68      297.41     62.46 o
 -12 -10   2      152.47       82.71     44.45 o
 -11 -10   2      300.17      338.25     53.87 o
 -10 -10   2        4.60       10.90     26.55 o
  -9 -10   2      480.55      431.69     58.12 o
  -8 -10   2      359.50      289.09     60.76 o
  -7 -10   2      244.76      282.61     42.77 o
  -6 -10   2     1497.98     1365.92     83.42 o
  -5 -10   2      137.01      112.04     48.58 o
  -4 -10   2      359.38      394.69     35.46 o
  -3 -10   2      557.61      559.08     41.29 o
  -2 -10   2        8.02        1.21     16.44 o
  -1 -10   2       18.86       35.88     18.55 o
   0 -10   2       19.91       15.50     18.73 o
   1 -10   2      298.42      323.06     35.02 o
   2 -10   2       21.75       29.53     23.49 o
   3 -10   2      361.57      428.20     48.78 o
   4 -10   2       25.91       16.94     26.40 o
   5 -10   2      110.58       99.95     41.44 o
   6 -10   2       83.03      125.88     58.84 o
   7 -10   2      221.78      261.92     93.27 o
 -13  -9   2      124.45      146.80     47.05 o
 -12  -9   2        6.10       25.04     32.22 o
 -11  -9   2      424.64      362.70     65.65 o
 -10  -9   2      570.24      510.77     57.96 o
  -9  -9   2        0.38        7.19     24.80 o
  -8  -9   2      756.67      664.31     67.22 o
  -7  -9   2      749.21      688.10     59.40 o
  -6  -9   2      689.37      689.12     72.32 o
  -5  -9   2     1107.44     1273.85     55.29 o
  -4  -9   2      558.23      561.84     35.70 o
  -3  -9   2      857.49      999.73     47.80 o
  -2  -9   2     1247.71     1308.43     54.93 o
  -1  -9   2       39.12       29.53     16.85 o
   0  -9   2        5.10        4.09     14.99 o
   1  -9   2      749.29      715.00     40.97 o
   2  -9   2       57.63       42.86     20.17 o
   3  -9   2      244.71      232.21     60.35 o
   4  -9   2      266.73      237.92     38.76 o
   5  -9   2        6.40       18.71     25.92 o
   6  -9   2      188.15      153.99     48.48 o
   7  -9   2       14.15       43.14     40.39 o
   8  -9   2      222.49      212.24     58.92 o
 -13  -8   2       68.64       36.16     38.44 o
 -12  -8   2      149.55      165.71     43.02 o
 -11  -8   2       57.34       28.01     47.38 o
 -10  -8   2      367.69      320.07     47.10 o
  -9  -8   2      725.09      830.40     65.08 o
  -8  -8   2       94.19       27.53     32.83 o
  -7  -8   2     3302.24     3452.54    109.80 o
  -6  -8   2     3282.85     3394.57    121.09 o
  -5  -8   2       72.82       65.22     18.00 o
  -4  -8   2     1736.56     1767.17     64.70 o
  -3  -8   2      878.30      851.66     41.56 o
  -2  -8   2       85.90      125.80     20.00 o
  -1  -8   2      147.59      152.98     22.57 o
   0  -8   2      459.91      484.43     38.76 o
   1  -8   2       62.14       41.82     16.09 o
   2  -8   2      387.28      353.74     38.36 o
   3  -8   2       82.78       75.41     21.51 o
   4  -8   2      110.07       90.85     27.40 o
   5  -8   2       46.79       84.55     28.85 o
   6  -8   2        2.47      -28.26     28.26 o
   7  -8   2      169.47      252.10     53.52 o
   8  -8   2       12.45       52.38     42.11 o
 -13  -7   2        5.97       -8.64     32.52 o
 -12  -7   2       40.26      -19.36     27.95 o
 -11  -7   2      325.35      243.18     96.26 o
 -10  -7   2      155.31      196.06     32.42 o
  -9  -7   2      450.79      487.72     41.92 o
  -8  -7   2      894.07      841.42     61.83 o
  -7  -7   2        0.26       11.19     18.81 o
  -6  -7   2     6545.71     6507.49    181.00 o
  -5  -7   2      523.73      491.93     34.95 o
  -4  -7   2      711.55      672.45     36.88 o
  -3  -7   2     1636.02     1619.45     61.19 o
  -2  -7   2        8.31       18.16     13.69 o
  -1  -7   2      607.81      666.45     32.59 o
   0  -7   2      244.27      273.44     24.88 o
   1  -7   2       20.11       11.41     12.69 o
   2  -7   2        4.75       -6.19     12.71 o
   3  -7   2        0.98       -6.86     15.07 o
   4  -7   2      153.63      105.94     23.48 o
   5  -7   2      523.21      455.90     40.62 o
   6  -7   2        1.47       -7.67     23.66 o
   7  -7   2       85.92      127.48     42.77 o
   8  -7   2      202.41      270.72     56.91 o
   9  -7   2        4.71       30.04     42.19 o
 -13  -6   2        8.40        7.14     33.41 o
 -12  -6   2        6.87      -19.30     27.49 o
 -11  -6   2      215.68      147.14     43.21 o
 -10  -6   2      228.04      274.93     38.04 o
  -9  -6   2       34.52       20.57     19.66 o
  -8  -6   2     1456.57     1496.19     69.42 o
  -7  -6   2     2457.60     2217.77     78.25 o
  -6  -6   2     1100.47     1111.46     81.88 o
  -5  -6   2     6445.69     6289.65    182.47 o
  -4  -6   2        5.69       15.32     12.07 o
  -3  -6   2     1784.92     1811.19     70.31 o
  -2  -6   2     5435.27     5141.48    150.43 o
  -1  -6   2       65.84       51.54     12.37 o
   0  -6   2     1951.39     1728.43     56.68 o
   1  -6   2      265.00      267.34     24.18 o
   2  -6   2      268.07      265.29     22.65 o
   3  -6   2     1447.40     1443.90     65.13 o
   4  -6   2      321.58      336.79     44.62 o
   5  -6   2       36.09       17.06     18.48 o
   6  -6   2      645.27      674.17    105.58 o
   7  -6   2        0.07      -26.93     26.93 o
   8  -6   2        4.78       -3.67     31.10 o
   9  -6   2       49.85       53.76     54.25 o
  10  -6   2        1.04      -39.29     39.29 o
 -13  -5   2        1.50        7.96     32.64 o
 -12  -5   2       19.47      -19.91     28.72 o
 -11  -5   2       16.59       47.79     24.61 o
 -10  -5   2      303.17      317.69     36.54 o
  -9  -5   2      109.29       89.82     25.70 o
  -8  -5   2       23.08       29.93     18.48 o
  -7  -5   2     2620.21     2816.91     91.50 o
  -6  -5   2      817.15      834.33     59.48 o
  -5  -5   2     4737.92     4663.10    200.48 o
  -4  -5   2     7216.20     7150.55    232.04 o
  -3  -5   2      316.70      368.04     24.13 o
  -2  -5   2    15225.16    16313.98    390.45 o
  -1  -5   2     7948.73     7989.57    198.00 o
   0  -5   2       27.32       24.99     10.74 o
   1  -5   2    10634.07    10573.86    260.53 o
   2  -5   2     5608.16     5473.95    160.90 o
   3  -5   2       33.93       14.44     13.88 o
   4  -5   2     1512.93     1484.63     62.37 o
   5  -5   2     1299.17     1320.21     60.18 o
   6  -5   2        2.68       10.58     18.16 o
   7  -5   2      156.84      165.77     33.46 o
   8  -5   2        1.80      -23.22     23.22 o
   9  -5   2        1.32       -2.20     34.27 o
  10  -5   2       96.72       71.74     47.14 o
  11  -5   2        0.44       -3.85     44.81 o
 -13  -4   2       15.18       30.60     34.40 o
 -12  -4   2        0.22       -6.41     24.03 o
 -11  -4   2       50.82       81.06     26.97 o
 -10  -4   2        3.20        5.31     20.44 o
  -9  -4   2      389.83      422.96     39.39 o
  -8  -4   2      693.59      700.55     41.16 o
  -7  -4   2      178.57      133.08     27.80 o
  -6  -4   2     2789.16     2700.56     80.53 o
  -5  -4   2     2704.91     2493.56    125.03 o
  -4  -4   2    10026.89     9823.58    269.03 o
  -3  -4   2     5067.30     4998.59    128.04 o
  -2  -4   2       19.39       24.72      8.12 o
  -1  -4   2     3682.26     3404.63     82.08 o
   0  -4   2     6031.91     6317.48    144.56 o
   1  -4   2        5.09       35.16      8.96 o
   2  -4   2     6847.16     6956.31    189.92 o
   3  -4   2     1806.67     1810.28     65.58 o
   4  -4   2      429.38      502.46     46.84 o
   5  -4   2      597.39      710.16     42.40 o
   6  -4   2     1250.04     1302.97     61.27 o
   7  -4   2       19.58       -4.98     15.98 o
   8  -4   2        2.90        5.72     23.61 o
   9  -4   2       18.54       -0.92     36.75 o
  10  -4   2        0.28       35.44     37.46 o
  11  -4   2       21.19       27.88     41.08 o
 -13  -3   2       16.93       24.95     34.45 o
 -12  -3   2        0.70       -4.27     23.12 o
 -11  -3   2      115.01      115.19     29.03 o
 -10  -3   2      521.49      581.41     46.76 o
  -9  -3   2      321.93      260.26     29.59 o
  -8  -3   2      516.26      577.66     46.88 o
  -7  -3   2     1167.46     1114.19     48.28 o
  -6  -3   2        4.95       36.80     13.57 o
  -5  -3   2     6849.45     6623.84    168.28 o
  -4  -3   2     5474.93     5743.27    149.97 o
  -3  -3   2    14308.36    14190.66    309.47 o
  -2  -3   2     2625.31     2559.44     62.96 o
  -1  -3   2      263.13      316.55     15.27 o
   0  -3   2    12154.13    12250.32    267.61 o
   1  -3   2     9926.40     9925.53    219.82 o
   2  -3   2      554.13      669.18     28.97 o
   3  -3   2     2609.34     2487.89     72.54 o
   4  -3   2       35.17       18.86     13.95 o
   5  -3   2      150.50      122.56     23.68 o
   6  -3   2      633.37      621.58     35.75 o
   7  -3   2      108.99      124.26     25.79 o
   8  -3   2      556.46      645.07     46.79 o
   9  -3   2        3.73       37.10     30.64 o
  10  -3   2        0.79      -25.53     25.53 o
  11  -3   2       17.15       19.18     56.56 o
  12  -3   2        2.00      -47.27     47.27 o
 -13  -2   2        0.06       15.18     57.22 o
 -12  -2   2       44.16       73.27     31.13 o
 -11  -2   2       14.40       20.25     23.02 o
 -10  -2   2       23.53       20.90     20.20 o
  -9  -2   2      108.29      103.60     23.25 o
  -8  -2   2       10.26        6.62     17.16 o
  -7  -2   2      750.94      832.64     66.36 o
  -6  -2   2      590.12      619.36     31.43 o
  -5  -2   2     1247.29     1348.09     51.11 o
  -4  -2   2     5588.59     5843.33    164.53 o
  -3  -2   2      407.18      399.26     33.59 o
  -2  -2   2     3833.01     3893.46     90.02 o
  -1  -2   2      278.16      415.63     14.23 o
   0  -2   2      118.78       94.80      8.02 o
   1  -2   2      230.33      225.83     17.14 o
   2  -2   2     5139.77     5509.71    125.98 o
   3  -2   2       28.49       17.04     10.31 o
   4  -2   2     3524.85     3525.08    147.22 o
   5  -2   2      903.49      874.50     53.00 o
   6  -2   2     1144.51     1140.54     64.36 o
   7  -2   2     1026.34     1058.89     53.64 o
   8  -2   2       66.65       62.31     22.09 o
   9  -2   2      352.79      365.25     44.01 o
  10  -2   2       32.60       87.24     36.14 o
  11  -2   2        0.05        7.75     36.12 o
  12  -2   2        7.07       -9.01     30.36 o
 -13  -1   2        1.79      -18.97     39.17 o
 -12  -1   2        1.11      -15.53     28.68 o
 -11  -1   2      124.27      125.83     31.13 o
 -10  -1   2       20.67        9.49     21.61 o
  -9  -1   2        7.40       19.65     18.92 o
  -8  -1   2        5.15        1.59     15.58 o
  -7  -1   2       14.82       14.15     15.23 o
  -6  -1   2      747.69      808.67     40.30 o
  -5  -1   2     1349.63     1477.40     54.17 o
  -4  -1   2     3041.94     3241.04     79.81 o
  -3  -1   2     1027.92     1006.45     30.82 o
  -2  -1   2     2895.06     2832.69     62.14 o
  -1  -1   2     6932.11     7276.92    147.08 o
   0  -1   2     3055.03     3248.76     63.68 o
   1  -1   2     1402.69     1568.63     36.30 o
   2  -1   2     4817.70     4623.33    101.31 o
   3  -1   2      269.60      287.33     16.52 o
   4  -1   2     1657.48     1640.71     65.14 o
   5  -1   2     6245.34     6119.08    150.24 o
   6  -1   2       20.08       25.52     23.50 o
   7  -1   2     1778.88     1731.50     86.64 o
   8  -1   2      135.47      140.52     20.77 o
   9  -1   2       35.29       51.60     22.32 o
  10  -1   2      342.35      305.80     44.59 o
  11  -1   2       23.37        6.57     23.67 o
  12  -1   2        7.09        0.68     28.07 o
 -13   0   2       64.33       37.63     47.48 o
 -12   0   2        6.73        6.06     36.67 o
 -11   0   2       70.73       19.13     29.58 o
 -10   0   2        0.46        0.65     21.15 o
  -9   0   2      110.83      165.64     23.66 o
  -8   0   2        7.12       -2.21     15.16 o
  -7   0   2       24.01       -8.04     12.66 o
  -6   0   2      139.95      112.68     19.10 o
  -5   0   2      304.62      301.97     23.56 o
  -4   0   2        3.90       -4.37      7.49 o
  -3   0   2      102.74       84.58      9.75 o
  -2   0   2    10431.31    10480.34    196.98 o
  -1   0   2       12.13       11.72      3.32 o
   0   0   2     2038.99     2244.00     46.73 o
   1   0   2    13596.13    13956.33    268.50 o
   2   0   2     1150.75     1183.34     26.95 o
   3   0   2    18044.15    18191.47    341.29 o
   4   0   2     3867.74     3630.04     93.99 o
   5   0   2     2863.84     2836.49     92.18 o
   6   0   2     9145.86     8671.12    208.12 o
   7   0   2     1388.52     1559.73     63.50 o
   8   0   2     1175.84     1157.70     81.82 o
   9   0   2     1536.30     1698.39    111.43 o
  10   0   2       72.65       86.77     23.38 o
  11   0   2      109.49      164.99     31.85 o
  12   0   2       72.03      144.18     47.51 o
  13   0   2        1.56       26.40     56.71 o
 -12   1   2      113.86       57.72     45.85 o
 -11   1   2        9.21       -8.09     23.94 o
 -10   1   2       16.71       40.89     23.95 o
  -9   1   2      618.85      657.98     65.28 o
  -8   1   2        4.21       10.62     17.16 o
  -7   1   2      512.49      518.27     33.55 o
  -6   1   2       19.36        2.94     13.28 o
  -5   1   2       35.82       20.53     14.69 o
  -4   1   2     1060.34      995.66     42.62 o
  -3   1   2      159.86      167.76     12.03 o
  -2   1   2     7262.83     7410.22    133.34 o
  -1   1   2      757.52      810.12     18.63 o
   0   1   2       51.85       45.63      4.09 o
   1   1   2     2819.61     2926.54    164.94 o
   2   1   2     4321.49     4633.14     78.56 o
   3   1   2     1639.86     1584.33     36.82 o
   4   1   2     7147.60     6745.92    135.42 o
   5   1   2     2734.35     2489.50     97.92 o
   6   1   2     2108.50     2145.44    161.73 o
   7   1   2     3928.81     3695.22     98.30 o
   8   1   2      359.61      362.61     28.80 o
   9   1   2     2346.64     2302.30     81.83 o
  10   1   2      162.93      184.72     35.12 o
  11   1   2        7.52        3.40     23.17 o
  12   1   2       94.85       78.81     39.59 o
  13   1   2       16.21       15.31     38.75 o
 -12   2   2       41.38       78.52     40.11 o
 -11   2   2       89.93      105.71     36.34 o
 -10   2   2        8.42        1.42     26.66 o
  -9   2   2     1018.90      951.44     50.95 o
  -8   2   2      701.42      724.32     47.60 o
  -7   2   2      184.78      211.97     47.66 o
  -6   2   2     3613.46     3599.13    108.83 o
  -5   2   2      241.62      248.33     37.11 o
  -4   2   2      573.60      651.23     26.59 o
  -3   2   2     2347.22     2157.71     51.89 o
  -2   2   2      415.52      516.36     24.59 o
  -1   2   2      721.63      752.25     19.35 o
   0   2   2      625.57      633.42     13.80 o
   1   2   2       38.36       32.32     14.54 o
   2   2   2    19027.83    20752.54    491.06 o
   3   2   2     3638.04     3731.94     69.96 o
   4   2   2     1177.49     1338.77     43.98 o
   5   2   2     9158.44     9091.78    211.80 o
   6   2   2     1561.87     1453.02     81.50 o
   7   2   2     2754.79     2884.77     74.44 o
   8   2   2     2178.39     2328.35     71.81 o
   9   2   2      187.10      191.45     34.87 o
  10   2   2      950.27     1068.01     60.87 o
  11   2   2       19.22       16.15     22.52 o
  12   2   2       16.33      -27.00     27.00 o
  13   2   2       64.47       55.12     43.83 o
 -12   3   2       21.24       34.21     36.25 o
 -11   3   2      316.45      362.39     64.73 o
 -10   3   2      532.39      537.96     70.33 o
  -9   3   2       11.98      -14.84     24.32 o
  -8   3   2      695.61      686.65     47.33 o
  -7   3   2     1085.62     1168.78     51.83 o
  -6   3   2       45.02       40.77     15.36 o
  -5   3   2     3004.48     3198.84     95.51 o
  -4   3   2        5.82       -5.18      9.79 o
  -3   3   2       11.66       35.47     10.18 o
  -2   3   2       35.42       27.03      6.85 o
  -1   3   2     1781.12     2043.93     58.79 o
   0   3   2      421.62      551.94     13.46 o
   1   3   2      513.71      426.96     13.82 o
   2   3   2     1652.89     1783.23     55.09 o
   3   3   2      502.22      495.83     22.90 o
   4   3   2     2093.48     2100.78     47.43 o
   5   3   2        1.86       -0.28      7.91 o
   6   3   2     1098.47     1065.03     36.31 o
   7   3   2       19.98       32.26     12.98 o
   8   3   2      673.41      676.72     83.20 o
   9   3   2      377.67      386.48     28.84 o
  10   3   2       16.62        1.61     28.70 o
  11   3   2      934.38      922.77     57.64 o
  12   3   2       21.09       46.98     34.15 o
  13   3   2       16.94       24.68     36.48 o
 -11   4   2       29.01       -0.51     43.03 o
 -10   4   2      420.25      518.97     71.71 o
  -9   4   2      263.67      278.76     53.61 o
  -8   4   2       83.57       36.63     25.30 o
  -7   4   2     1757.43     1699.82     73.87 o
  -6   4   2      647.60      606.81     40.85 o
  -5   4   2      236.34      227.02     37.53 o
  -4   4   2      852.25      897.70     42.36 o
  -3   4   2      187.63      248.31     24.51 o
  -2   4   2       68.68       82.72     11.33 o
  -1   4   2      292.30      371.83     14.40 o
   0   4   2     2379.91     2496.40     55.89 o
   1   4   2      216.20      197.62      8.25 o
   2   4   2     1539.36     1570.83     43.60 o
   3   4   2       19.02       27.78      5.28 o
   4   4   2     2045.49     2254.28     48.14 o
   5   4   2      431.07      483.63     20.02 o
   6   4   2     1505.20     1447.01     44.56 o
   7   4   2     2346.46     2249.58     64.33 o
   8   4   2        0.51      -13.62     13.62 o
   9   4   2      699.02      691.30     43.11 o
  10   4   2      799.93      762.70     91.59 o
  11   4   2      136.53      139.47     45.10 o
  12   4   2      646.57      591.13     66.45 o
  13   4   2       45.27       23.74     35.10 o
  14   4   2       38.33       -7.14     39.82 o
 -11   5   2      366.72      350.88     69.25 o
 -10   5   2       44.29       48.11     59.05 o
  -9   5   2      288.33      320.12     57.38 o
  -8   5   2      503.20      589.17     56.08 o
  -7   5   2       24.94       61.54     22.44 o
  -6   5   2     1335.40     1339.69     60.23 o
  -5   5   2       53.45       19.38     15.54 o
  -4   5   2      209.45      254.29     25.07 o
  -3   5   2      644.63      645.47     41.73 o
  -2   5   2     6313.64     6616.87    176.80 o
  -1   5   2     2369.72     2277.04     60.56 o
   0   5   2     2606.57     2520.76     63.89 o
   1   5   2     4267.73     4407.54     83.40 o
   2   5   2     5274.30     5623.24    119.67 o
   3   5   2      788.90      792.44     22.06 o
   4   5   2     1246.93     1248.72     60.80 o
   5   5   2      935.92      900.26     33.13 o
   6   5   2      159.83      210.23     29.66 o
   7   5   2      755.38      750.27     53.79 o
   8   5   2     1356.58     1323.71     61.48 o
   9   5   2      170.63      231.98     38.64 o
  10   5   2     1104.87     1286.58    112.55 o
  11   5   2      693.50      719.29     62.57 o
  12   5   2      136.21      111.40     37.12 o
  13   5   2      374.73      291.79     51.95 o
  14   5   2       76.39       87.97     43.24 o
 -10   6   2      247.13      370.46     99.94 o
  -9   6   2        6.05      -32.02     32.02 o
  -8   6   2      645.51      680.84     68.22 o
  -7   6   2      276.12      303.15     64.44 o
  -6   6   2      106.05      115.02     25.67 o
  -5   6   2     1906.47     1868.97     75.45 o
  -4   6   2      528.45      576.80     36.75 o
  -3   6   2     2887.45     2814.50     84.08 o
  -2   6   2     1958.46     1839.00     65.60 o
  -1   6   2      327.83      402.63     36.51 o
   0   6   2      474.61      382.35     18.50 o
   1   6   2      948.51      919.92     29.08 o
   2   6   2      351.94      415.17     29.42 o
   3   6   2     1659.61     1469.13     45.10 o
   4   6   2      854.31      871.21     45.34 o
   5   6   2      367.32      347.58     46.83 o
   6   6   2     1021.07      943.06     65.34 o
   7   6   2      267.72      234.47     34.85 o
   8   6   2      759.61      687.28     35.19 o
   9   6   2      709.03      692.65     87.16 o
  10   6   2       27.27      -16.27     21.10 o
  11   6   2      302.55      301.15     45.14 o
  12   6   2      134.22      174.81     49.30 o
  13   6   2       62.25       47.36     37.74 o
  14   6   2      135.23      188.52     48.79 o
 -10   7   2      101.88       84.70     49.11 o
  -9   7   2      256.09      241.90     64.28 o
  -8   7   2       25.90       57.03     40.19 o
  -7   7   2     1116.93     1060.14     83.23 o
  -6   7   2      219.05      225.12     36.79 o
  -5   7   2      372.16      384.69     51.03 o
  -4   7   2     2622.18     2594.31     92.86 o
  -3   7   2        0.34       -3.16     14.95 o
  -2   7   2     5465.61     5577.90    154.13 o
  -1   7   2     2053.97     1835.27     54.66 o
   0   7   2       30.06       29.49      9.57 o
   1   7   2      508.00      483.69     35.66 o
   2   7   2     3851.13     3951.48     96.57 o
   3   7   2      224.24      314.70     42.29 o
   4   7   2      524.90      499.45     28.63 o
   5   7   2      250.67      253.20     22.01 o
   6   7   2        3.04        3.30     12.66 o
   7   7   2      282.98      318.04     37.02 o
   8   7   2       13.07       38.83     18.63 o
   9   7   2      151.95      183.23     51.87 o
  10   7   2      306.68      372.35     64.50 o
  11   7   2        9.56       -2.50     24.51 o
  12   7   2       83.56       83.56     35.21 o
  13   7   2       97.62       79.56     38.68 o
  14   7   2       30.06       34.60     37.85 o
  -9   8   2      125.21      199.21     55.41 o
  -8   8   2      288.00      391.39     76.44 o
  -7   8   2       90.44      114.87     29.25 o
  -6   8   2     1570.93     1714.92     91.45 o
  -5   8   2      591.04      618.11     52.77 o
  -4   8   2      516.11      519.73     45.89 o
  -3   8   2     5450.70     5359.81    166.23 o
  -2   8   2     2594.74     2418.30     79.29 o
  -1   8   2     1777.21     1621.19     52.16 o
   0   8   2     2972.92     2930.08     79.54 o
   1   8   2     1760.39     1902.86     55.32 o
   2   8   2     1432.65     1329.20     41.26 o
   3   8   2      785.59      790.68     39.30 o
   4   8   2      128.48      134.82     18.26 o
   5   8   2      211.83      209.80     22.56 o
   6   8   2       99.59      154.06     38.47 o
   7   8   2       50.59       50.90     30.39 o
   8   8   2        3.26       28.48     18.64 o
   9   8   2      136.22      121.27     47.41 o
  10   8   2      193.82      154.67     41.03 o
  11   8   2       35.80      -13.09     23.08 o
  12   8   2       13.87      -14.34     26.81 o
  13   8   2       45.21       26.89     33.18 o
  -8   9   2      144.26      193.65     71.59 o
  -7   9   2      112.11       49.30     38.62 o
  -6   9   2      117.55      146.57     42.08 o
  -5   9   2      776.91      800.15     67.18 o
  -4   9   2      241.94      200.45     33.93 o
  -3   9   2      794.06      668.11     50.14 o
  -2   9   2     1254.81     1317.39     54.48 o
  -1   9   2      224.89      237.65     25.30 o
   0   9   2     3396.71     3191.89     97.05 o
   1   9   2     1039.93     1022.44     42.29 o
   2   9   2        0.85       -5.28     10.69 o
   3   9   2      512.06      424.10     31.06 o
   4   9   2      173.14      134.98     22.83 o
   5   9   2      304.63      328.72     40.55 o
   6   9   2      139.67      175.56     23.57 o
   7   9   2       87.99      127.56     41.24 o
   8   9   2       26.04       58.25     29.40 o
   9   9   2       80.83       63.89     26.66 o
  10   9   2       60.78       21.52     23.25 o
  11   9   2      131.52      115.87     33.04 o
  12   9   2       11.37      -17.98     27.60 o
  13   9   2       18.93        0.70     32.14 o
  -7  10   2      118.59      107.22     50.80 o
  -6  10   2        9.35      -22.39     25.48 o
  -5  10   2      268.91      252.92     40.51 o
  -4  10   2     1114.82     1257.33     75.95 o
  -3  10   2      820.77      737.40     55.36 o
  -2  10   2      316.14      324.15     32.18 o
  -1  10   2      700.49      761.37     49.90 o
   0  10   2       15.78        8.98     14.65 o
   1  10   2     2205.17     2175.21     73.19 o
   2  10   2      630.07      674.22     34.40 o
   3  10   2      548.05      565.80     42.76 o
   4  10   2     1839.14     1895.16     81.26 o
   5  10   2        0.29        8.15     15.74 o
   6  10   2     1111.97     1184.45     58.62 o
   7  10   2      156.12      145.37     26.04 o
   8  10   2       38.29       41.65     21.85 o
   9  10   2      145.49      133.64     31.95 o
  10  10   2        6.03       10.99     24.44 o
  11  10   2       12.60       16.19     26.41 o
  12  10   2        1.40       13.29     30.67 o
  13  10   2        0.27       -9.07     33.27 o
  -6  11   2       61.72       94.43     67.78 o
  -5  11   2        2.89       15.79     28.23 o
  -4  11   2       50.31       33.19     26.20 o
  -3  11   2      470.91      497.92     49.33 o
  -2  11   2       34.71       59.41     30.09 o
  -1  11   2     2229.82     2183.08     87.86 o
   0  11   2      496.83      456.64     46.05 o
   1  11   2        0.71       19.97     19.73 o
   2  11   2     3617.70     3435.54    124.00 o
   3  11   2      501.66      591.34     70.61 o
   4  11   2     1366.52     1294.72     62.65 o
   5  11   2     1823.24     1877.87     79.73 o
   6  11   2      160.99      165.76     28.07 o
   7  11   2      218.79      172.79     32.04 o
   8  11   2      230.29      194.52     48.39 o
   9  11   2       24.32       29.21     28.31 o
  10  11   2      148.67      153.74     43.61 o
  11  11   2      125.21      137.33     37.70 o
  12  11   2        2.61       -9.57     29.87 o
  -5  12   2      238.83      233.33     57.35 o
  -4  12   2       30.03       38.83     34.86 o
  -3  12   2       85.32       55.97     36.14 o
  -2  12   2      514.10      547.47     67.50 o
  -1  12   2       56.42       10.33     26.28 o
   0  12   2     1696.03     1633.02     91.68 o
   1  12   2     1276.06     1239.45    113.35 o
   2  12   2       84.81       70.15     30.28 o
   3  12   2     2500.13     2452.90    116.71 o
   4  12   2      644.23      535.02     54.40 o
   5  12   2      616.95      559.62     75.90 o
   6  12   2     2351.92     2428.22    116.70 o
   7  12   2      211.84      208.01     38.10 o
   8  12   2       42.81       51.49     26.70 o
   9  12   2      514.52      550.01     57.13 o
  10  12   2       12.45       10.90     28.19 o
  11  12   2      126.89      161.87     42.99 o
  12  12   2       14.98       47.13     35.08 o
  -4  13   2       91.44       43.74     42.44 o
  -3  13   2        2.11       43.78     40.22 o
  -2  13   2      150.64      110.87     41.40 o
  -1  13   2      593.20      589.53     70.57 o
   0  13   2       28.44       60.22     34.30 o
   1  13   2     1950.00     1968.37    116.36 o
   2  13   2     1113.91     1280.77     81.65 o
   3  13   2        0.31       -6.29     21.71 o
   4  13   2     1715.52     1901.90    102.08 o
   5  13   2     1374.42     1422.59     86.41 o
   6  13   2      184.01      230.24     61.33 o
   7  13   2      623.32      703.26     86.89 o
   8  13   2      161.62      103.41     34.05 o
   9  13   2       43.26       55.71     45.93 o
  10  13   2      231.30      272.54     71.97 o
  11  13   2        1.55        6.01     31.20 o
  -3  14   2      121.94      181.94     59.78 o
  -2  14   2        5.67       -8.20     35.70 o
  -1  14   2      117.79       88.67     47.78 o
   0  14   2      597.58      529.34     69.86 o
   1  14   2        8.70       12.02     29.39 o
   2  14   2      842.20      801.89     68.96 o
   3  14   2      380.56      441.89     53.56 o
   4  14   2       33.34       21.20     34.05 o
   5  14   2     1031.65     1179.29     82.61 o
   6  14   2      207.37      241.80     44.10 o
   7  14   2      388.01      422.92     56.22 o
   8  14   2      528.83      565.96    107.86 o
   9  14   2        3.48       -8.10     28.78 o
  10  14   2      147.88       69.17     38.62 o
  -1  15   2        0.70       28.04     38.85 o
   0  15   2       45.41       47.31     36.87 o
   1  15   2      109.08       44.18     37.80 o
   2  15   2       82.82       65.43     33.02 o
   3  15   2      353.36      369.48     64.36 o
   4  15   2      121.69       56.39     32.11 o
   5  15   2      117.37      136.41     39.47 o
   6  15   2      247.83      157.08     49.64 o
   7  15   2        4.00       24.92     30.98 o
   8  15   2      399.07      378.75     58.58 o
   9  15   2       91.22       71.54     40.41 o
   2  16   2        1.66        7.83     38.05 o
   3  16   2      348.85      396.68    131.32 o
   4  16   2      223.49      221.51    107.87 o
   5  16   2       26.23       -4.04     31.51 o
   6  16   2      547.39      688.95     73.27 o
   7  16   2      379.07      363.49     68.77 o
  -4 -15   3       36.49      119.86     47.94 o
  -8 -14   3      263.26      220.42     49.20 o
  -7 -14   3       77.59       86.21     37.10 o
  -6 -14   3        0.50       -3.49     28.81 o
  -5 -14   3       48.47       87.17     35.49 o
  -4 -14   3       25.26       38.30     33.78 o
  -3 -14   3       32.66        2.55     29.37 o
  -2 -14   3      122.56      127.04     43.54 o
  -1 -14   3       18.46       24.11     37.69 o
   0 -14   3      192.70      130.97     48.90 o
 -10 -13   3      205.01      355.84     66.10 o
  -9 -13   3      152.81      225.76     49.73 o
  -8 -13   3       23.63       16.92     33.30 o
  -7 -13   3      210.67      179.16     43.05 o
  -6 -13   3       93.78      167.73     41.51 o
  -5 -13   3       92.96      125.61     35.34 o
  -4 -13   3       96.27       61.23     30.46 o
  -3 -13   3       75.51       19.46     27.59 o
  -2 -13   3        5.92       13.10     27.02 o
  -1 -13   3       74.03       95.37     35.07 o
   0 -13   3       21.83       16.34     34.35 o
   1 -13   3       16.25      -12.96     56.84 o
   2 -13   3       24.06        9.24     47.17 o
 -11 -12   3      328.98      393.20     73.66 o
 -10 -12   3        0.03      -28.80     28.80 o
  -9 -12   3      233.40      162.74     43.18 o
  -8 -12   3       91.07      115.44     35.57 o
  -7 -12   3        1.88       15.65     27.32 o
  -6 -12   3      133.91      161.75     37.84 o
  -5 -12   3       15.01       43.05     28.63 o
  -4 -12   3        0.53       15.64     28.67 o
  -3 -12   3      192.67      232.85     34.11 o
  -2 -12   3       19.30       20.68     21.54 o
  -1 -12   3       32.46       57.78     23.90 o
   0 -12   3        4.64       -8.35     21.28 o
   1 -12   3       24.77       -0.15     25.31 o
   2 -12   3      145.92      136.79     36.79 o
   3 -12   3       49.17       33.55     57.14 o
   4 -12   3       24.94       36.81     76.92 o
 -11 -11   3      194.77      194.06     76.59 o
 -10 -11   3      211.56      198.49     45.32 o
  -9 -11   3      124.73      148.58     51.31 o
  -8 -11   3      305.03      322.28     71.22 o
  -7 -11   3      124.06       56.60     29.71 o
  -6 -11   3      371.51      402.05     51.99 o
  -5 -11   3      488.13      399.37     39.75 o
  -4 -11   3      206.28      199.52     30.64 o
  -3 -11   3      578.48      546.71     44.86 o
  -2 -11   3      320.75      308.70     35.72 o
  -1 -11   3       46.46       21.53     22.96 o
   0 -11   3       52.57       22.55     20.44 o
   1 -11   3       33.12        0.52     22.08 o
   2 -11   3       44.61       54.37     28.65 o
   3 -11   3       81.18       81.11     30.69 o
   4 -11   3       36.57       13.14     34.82 o
   5 -11   3       77.87      145.20     47.92 o
 -12 -10   3      159.14       92.07     40.95 o
 -11 -10   3        8.13      -28.94     47.57 o
 -10 -10   3      730.38      822.04    103.85 o
  -9 -10   3      463.24      422.57     55.05 o
  -8 -10   3     1282.42     1328.39     89.11 o
  -7 -10   3     1518.39     1670.17     78.38 o
  -6 -10   3      132.43      121.45     26.22 o
  -5 -10   3     1703.36     1782.18     79.32 o
  -4 -10   3      662.04      673.54     59.45 o
  -3 -10   3       77.24       85.01     22.37 o
  -2 -10   3      429.37      541.19     42.69 o
  -1 -10   3      460.41      470.25     40.13 o
   0 -10   3       56.65       54.87     22.08 o
   1 -10   3      256.47      313.08     50.44 o
   2 -10   3      581.81      564.73     52.95 o
   3 -10   3        9.30       36.61     31.37 o
   4 -10   3       78.91       89.75     31.88 o
   5 -10   3       47.42       34.33     53.41 o
   6 -10   3       92.09      174.54     53.61 o
 -12  -9   3      208.67      196.31     48.30 o
 -11  -9   3      170.44      157.04     41.11 o
 -10  -9   3      104.21      117.38     41.30 o
  -9  -9   3     1231.66     1219.36     84.36 o
  -8  -9   3       29.19       30.01     22.66 o
  -7  -9   3     2013.56     1937.72     84.79 o
  -6  -9   3     1162.06     1127.77     60.73 o
  -5  -9   3      155.88      184.78     37.36 o
  -4  -9   3     1106.24     1051.26     50.63 o
  -3  -9   3     1361.54     1419.14     59.57 o
  -2  -9   3      468.75      545.01     36.85 o
  -1  -9   3      675.81      629.49     35.37 o
   0  -9   3      111.82      101.80     20.78 o
   1  -9   3       70.89       34.69     19.24 o
   2  -9   3      127.42      110.31     24.29 o
   3  -9   3       81.65       78.16     27.99 o
   4  -9   3       81.99       57.38     27.91 o
   5  -9   3       36.12       14.43     33.58 o
   6  -9   3      100.99       33.57     36.95 o
   7  -9   3       19.38       -2.19     54.93 o
 -13  -8   3       68.69       73.54     40.30 o
 -12  -8   3       32.77        7.37     29.39 o
 -11  -8   3      287.77      249.45     47.47 o
 -10  -8   3      461.07      462.55     56.03 o
  -9  -8   3      108.07      173.39     44.72 o
  -8  -8   3     2036.88     1940.63     85.10 o
  -7  -8   3      963.35      913.47     54.79 o
  -6  -8   3      528.01      618.96     39.25 o
  -5  -8   3     2632.38     2562.97    133.49 o
  -4  -8   3     1172.95     1081.90     57.38 o
  -3  -8   3     1054.58     1096.49     51.77 o
  -2  -8   3     2378.61     2316.08     84.22 o
  -1  -8   3       39.71       25.41     15.84 o
   0  -8   3      389.97      345.80     31.11 o
   1  -8   3      462.48      437.14     32.49 o
   2  -8   3      437.57      431.20     31.76 o
   3  -8   3      132.10      132.37     25.59 o
   4  -8   3        0.42      -13.73     19.45 o
   5  -8   3        8.36       -8.77     21.09 o
   6  -8   3       70.75       87.55     38.59 o
   7  -8   3       27.19       19.69     36.58 o
   8  -8   3        9.80      -21.24     35.24 o
 -13  -7   3       18.69       -2.03     35.46 o
 -12  -7   3       41.45       36.24     32.57 o
 -11  -7   3        1.44        3.92     26.46 o
 -10  -7   3      214.77      254.40     35.06 o
  -9  -7   3      504.74      465.47     42.79 o
  -8  -7   3      108.55       97.85     28.39 o
  -7  -7   3     2188.41     2290.38     82.78 o
  -6  -7   3      318.20      401.51     53.28 o
  -5  -7   3     1372.22     1450.10     60.38 o
  -4  -7   3     3061.37     3231.86    106.67 o
  -3  -7   3      126.27       76.80     17.87 o
  -2  -7   3     3015.31     3127.07     91.84 o
  -1  -7   3      699.74      734.36     39.82 o
   0  -7   3        0.84       12.38     13.49 o
   1  -7   3     1461.43     1503.65     62.17 o
   2  -7   3      787.73      827.09     41.79 o
   3  -7   3       11.03       18.42     14.71 o
   4  -7   3      874.32      948.18     54.04 o
   5  -7   3       18.97       -6.26     19.89 o
   6  -7   3       43.60       67.20     34.12 o
   7  -7   3       28.08       38.04     43.79 o
   8  -7   3       12.10       30.76     35.92 o
   9  -7   3       24.11        4.30     41.82 o
 -13  -6   3        0.82      -15.59     30.38 o
 -12  -6   3        6.11        8.81     37.22 o
 -11  -6   3      109.36      118.04     29.99 o
 -10  -6   3       63.18       66.10     25.10 o
  -9  -6   3      393.33      369.35     38.07 o
  -8  -6   3      428.40      480.04     36.42 o
  -7  -6   3      144.28      112.58     27.89 o
  -6  -6   3     1833.59     1800.25     70.07 o
  -5  -6   3      121.45       76.07     18.43 o
  -4  -6   3     1032.59      960.62     59.38 o
  -3  -6   3     1067.29      963.74     49.24 o
  -2  -6   3      435.54      474.22     29.88 o
  -1  -6   3     5053.97     4923.38    131.56 o
   0  -6   3      555.46      575.48     33.56 o
   1  -6   3     1015.94     1167.20     61.81 o
   2  -6   3     2353.25     2375.21     97.61 o
   3  -6   3      214.58      226.99     36.95 o
   4  -6   3      710.72      785.03     47.30 o
   5  -6   3      813.79      782.35     78.10 o
   6  -6   3        1.32       -9.34     44.63 o
   7  -6   3        3.02       -5.78     24.90 o
   8  -6   3       17.37        1.16     31.71 o
   9  -6   3        8.06       51.00     50.42 o
  10  -6   3        1.19       11.67     42.99 o
 -13  -5   3        4.39       23.45     34.31 o
 -12  -5   3        7.30        3.13     27.31 o
 -11  -5   3        4.10       31.80     23.46 o
 -10  -5   3       28.94        9.19     21.54 o
  -9  -5   3      104.22       70.64     23.43 o
  -8  -5   3        0.90       28.47     19.52 o
  -7  -5   3       97.90       85.32     21.09 o
  -6  -5   3     2016.39     1989.34     83.81 o
  -5  -5   3      998.23      872.32     41.86 o
  -4  -5   3      448.31      533.85     40.43 o
  -3  -5   3     2808.28     2713.93     87.39 o
  -2  -5   3     3772.95     3531.47     96.81 o
  -1  -5   3     2006.81     2119.47     64.10 o
   0  -5   3     9263.13     9248.63    229.95 o
   1  -5   3      364.15      361.95     41.64 o
   2  -5   3     1146.93     1087.44     63.53 o
   3  -5   3     2336.99     2198.26     98.26 o
   4  -5   3      771.07      828.75     45.87 o
   5  -5   3     1839.33     1645.34     99.71 o
   6  -5   3      812.05      803.78     50.01 o
   7  -5   3       21.68        8.36     21.55 o
   8  -5   3      122.07      117.00     34.80 o
   9  -5   3       53.45      117.29     43.52 o
  10  -5   3       24.64      -20.06     56.33 o
 -13  -4   3       36.29       43.84     37.59 o
 -12  -4   3        9.56      -16.53     25.31 o
 -11  -4   3        2.18       23.07     24.32 o
 -10  -4   3      248.97      197.76     32.51 o
  -9  -4   3      144.90      110.24     25.96 o
  -8  -4   3      131.12      141.37     21.41 o
  -7  -4   3      421.75      445.78     45.43 o
  -6  -4   3      134.14      158.54     19.72 o
  -5  -4   3     2137.98     1980.61     63.34 o
  -4  -4   3     2810.49     2779.06     79.68 o
  -3  -4   3      112.56      135.89     18.59 o
  -2  -4   3    11148.95    11355.41    275.78 o
  -1  -4   3     7573.88     7569.10    171.93 o
   0  -4   3      805.32      812.50     29.16 o
   1  -4   3    13006.11    12801.00    283.26 o
   2  -4   3     4123.39     3759.81    115.15 o
   3  -4   3      326.87      228.05     22.96 o
   4  -4   3     4145.32     3816.78    121.48 o
   5  -4   3      597.70      571.78     38.71 o
   6  -4   3     1513.97     1601.23     69.50 o
   7  -4   3      443.38      458.57     61.57 o
   8  -4   3        4.88       -3.99     22.67 o
   9  -4   3       64.78       84.73     32.23 o
  10  -4   3        7.26       28.27     35.67 o
  11  -4   3        5.01      -38.68     38.68 o
 -13  -3   3        6.19      -22.02     33.34 o
 -12  -3   3       97.46       78.56     30.97 o
 -11  -3   3       28.03       15.09     28.93 o
 -10  -3   3        5.28       13.25     21.61 o
  -9  -3   3      105.74      123.01     23.95 o
  -8  -3   3       23.97       11.52     17.66 o
  -7  -3   3      428.91      471.10     34.26 o
  -6  -3   3     1773.26     1749.64     73.42 o
  -5  -3   3       12.17       32.93     13.81 o
  -4  -3   3     1666.61     1865.68     64.35 o
  -3  -3   3    13203.09    13838.91    303.55 o
  -2  -3   3      474.86      506.54     20.90 o
  -1  -3   3     6288.08     6362.31    144.28 o
   0  -3   3     8184.91     8801.67    195.98 o
   1  -3   3      230.95      268.01     15.84 o
   2  -3   3     5302.50     5486.33    128.87 o
   3  -3   3     4093.85     4123.82    117.83 o
   4  -3   3      251.04      239.93     23.40 o
   5  -3   3     1746.72     1682.73     66.64 o
   6  -3   3        0.21       -2.71     13.78 o
   7  -3   3     1805.95     1742.19     66.45 o
   8  -3   3      118.28      115.60     37.46 o
   9  -3   3       67.93       68.82     30.06 o
  10  -3   3       44.80       42.49     28.00 o
  11  -3   3        4.17       -3.75     37.93 o
 -13  -2   3       59.30      101.30     50.36 o
 -12  -2   3        8.12      -21.18     26.31 o
 -11  -2   3      202.57      212.47     36.02 o
 -10  -2   3       51.29       36.61     23.24 o
  -9  -2   3       58.61       32.10     19.26 o
  -8  -2   3      279.69      273.28     30.43 o
  -7  -2   3      131.62       90.47     20.77 o
  -6  -2   3      758.85      843.64     45.88 o
  -5  -2   3     1164.77     1057.59     40.24 o
  -4  -2   3     2180.65     2349.58     63.77 o
  -3  -2   3        3.24       -3.98      7.04 o
  -2  -2   3     9877.17    10516.30    231.34 o
  -1  -2   3     1207.68     1163.39     36.43 o
   0  -2   3     1969.08     1892.29     48.41 o
   1  -2   3      832.58      889.67     30.72 o
   2  -2   3     1904.45     1752.38     47.54 o
   3  -2   3    11452.76    11846.63    274.77 o
   4  -2   3       21.09       17.33      9.87 o
   5  -2   3     1513.17     1470.57     77.02 o
   6  -2   3     3170.27     3068.20     92.55 o
   7  -2   3      191.32      154.11     25.78 o
   8  -2   3      412.60      435.27     38.35 o
   9  -2   3       15.08      -23.25     23.25 o
  10  -2   3       34.75       41.05     29.06 o
  11  -2   3       96.04      116.50     36.62 o
  12  -2   3        7.57       37.77     56.25 o
 -13  -1   3       38.79       43.52     45.64 o
 -12  -1   3      255.76      301.45     44.72 o
 -11  -1   3       34.04       43.67     26.67 o
 -10  -1   3       78.98       69.10     25.62 o
  -9  -1   3        9.36       18.40     20.84 o
  -8  -1   3       30.51       35.47     18.06 o
  -7  -1   3       68.63       65.55     18.93 o
  -6  -1   3       59.02       66.09     16.34 o
  -5  -1   3      932.91      844.62     38.91 o
  -4  -1   3      422.38      390.74     26.80 o
  -3  -1   3      356.27      391.00     24.53 o
  -2  -1   3    13351.41    14351.32    287.86 o
  -1  -1   3    21017.82    22363.48    414.47 o
   0  -1   3      553.95      566.08     16.63 o
   1  -1   3     3581.70     3789.08     75.41 o
   2  -1   3     1280.22     1238.52     36.37 o
   3  -1   3     1656.49     1692.00     46.13 o
   4  -1   3     3871.46     3966.28     99.88 o
   5  -1   3      132.50      188.57     23.32 o
   6  -1   3     3927.35     3829.30    103.19 o
   7  -1   3     4244.10     4028.54    225.95 o
   8  -1   3      117.38      136.88     36.68 o
   9  -1   3      132.53      151.29     28.06 o
  10  -1   3      185.27      206.87     42.52 o
  11  -1   3       25.49        2.78     32.89 o
  12  -1   3      104.11      107.74     51.74 o
 -13   0   3        0.01      -40.27     40.27 o
 -12   0   3      130.49       84.56     56.66 o
 -11   0   3      102.99       50.58     27.30 o
 -10   0   3       58.56        1.26     22.23 o
  -9   0   3      179.62      153.76     23.44 o
  -8   0   3       21.42       -0.71     16.58 o
  -7   0   3      211.19      289.65     26.21 o
  -6   0   3       35.01       25.33     13.63 o
  -5   0   3       81.77       98.25     15.42 o
  -4   0   3      375.13      377.45     17.91 o
  -3   0   3       27.68       33.04      7.95 o
  -2   0   3    10659.44    10980.44    195.25 o
  -1   0   3      757.63      842.01     19.90 o
   0   0   3      234.85      232.65      9.03 o
   1   0   3    36592.90    39964.95    734.12 o
   2   0   3    11726.44    12161.00    220.38 o
   3   0   3      346.17      399.67     16.10 o
   4   0   3     4559.68     4396.78    141.39 o
   5   0   3     6756.42     6374.63    168.33 o
   6   0   3       28.24       39.97     14.57 o
   7   0   3     6232.75     5943.12    176.86 o
   8   0   3     2255.15     2255.62     86.91 o
   9   0   3      286.38      296.06     33.43 o
  10   0   3      823.14      751.56     45.67 o
  11   0   3      220.32      303.13     37.61 o
  12   0   3       48.55       48.32     41.61 o
  13   0   3       44.45       81.86     59.33 o
 -12   1   3        0.03      -35.67     35.67 o
 -11   1   3      181.27      178.93     82.30 o
 -10   1   3      183.20      176.54     28.83 o
  -9   1   3       73.91       59.31     19.71 o
  -8   1   3      867.57     1019.49     50.80 o
  -7   1   3      719.37      796.50     55.80 o
  -6   1   3     1306.49     1231.86     62.84 o
  -5   1   3     1860.25     1912.47     77.84 o
  -4   1   3      198.75      241.02     15.13 o
  -3   1   3     2039.41     2014.43     48.70 o
  -2   1   3    10199.77     9966.54    217.93 o
  -1   1   3       26.26       34.07      5.82 o
   0   1   3     2141.93     2483.87     47.98 o
   1   1   3      990.69      967.96     25.69 o
   2   1   3      177.25      194.98     10.18 o
   3   1   3    19399.43    19254.25    397.63 o
   4   1   3      897.59      821.96     39.05 o
   5   1   3     5986.88     5950.07    150.90 o
   6   1   3     4539.97     4331.37    193.86 o
   7   1   3      129.76      144.53     25.00 o
   8   1   3     3665.92     3548.26     99.44 o
   9   1   3      164.70      139.34     23.95 o
  10   1   3      391.40      355.46     56.08 o
  11   1   3      390.39      494.85     51.11 o
  12   1   3       64.59      117.15     42.73 o
  13   1   3        6.69       58.34     41.48 o
 -12   2   3      113.56      172.85     51.57 o
 -11   2   3       42.62       24.96     33.59 o
 -10   2   3      666.46      833.51     57.55 o
  -9   2   3      182.59      157.90     34.16 o
  -8   2   3      521.60      451.42     34.95 o
  -7   2   3     2172.17     2034.03     73.39 o
  -6   2   3      338.50      376.30     30.64 o
  -5   2   3     2765.05     2625.11     93.91 o
  -4   2   3      715.03      882.19     34.57 o
  -3   2   3       48.88       53.14      9.59 o
  -2   2   3     2563.59     2579.87     57.99 o
  -1   2   3      490.69      593.50     16.00 o
   0   2   3        0.61       -3.92      3.92 o
   1   2   3       36.86      114.01     36.94 o
   2   2   3    11728.88    11921.85    530.59 o
   3   2   3     2171.86     2239.86     70.19 o
   4   2   3     5041.54     5041.88    101.63 o
   5   2   3      703.90      732.16     26.51 o
   6   2   3     1655.77     1653.29     45.98 o
   7   2   3      393.94      388.20     24.64 o
   8   2   3        1.85       -1.15     21.32 o
   9   2   3      424.25      416.72     32.78 o
  10   2   3       21.60       23.37     20.58 o
  11   2   3       71.82       42.02     24.12 o
  12   2   3      211.33      239.02     64.02 o
  13   2   3       62.77      115.97     69.07 o
 -12   3   3      293.86      212.92     65.08 o
 -11   3   3      298.49      396.18    139.64 o
 -10   3   3       13.37       56.93     38.13 o
  -9   3   3      832.64      773.31     76.18 o
  -8   3   3      426.32      417.14     39.94 o
  -7   3   3      545.02      605.92     65.70 o
  -6   3   3     2063.99     1904.83     73.81 o
  -5   3   3      464.48      484.48     61.13 o
  -4   3   3     2453.41     2426.28     71.90 o
  -3   3   3     1854.26     1641.42     50.49 o
  -2   3   3      173.03      201.22     12.52 o
  -1   3   3     6734.94     7053.37    143.71 o
   0   3   3     2673.27     2861.57     55.27 o
   1   3   3      617.78      777.86     86.06 o
   2   3   3     4729.85     5515.28    440.79 o
   3   3   3      509.90      524.93     24.01 o
   4   3   3     1217.40     1290.48     31.99 o
   5   3   3      675.35      730.84     31.97 o
   6   3   3        9.31       19.26      9.63 o
   7   3   3      384.95      376.52     22.71 o
   8   3   3      254.32      295.60     41.40 o
   9   3   3        0.38       -4.91     14.48 o
  10   3   3      443.01      423.55     63.76 o
  11   3   3       39.80       15.70     35.47 o
  12   3   3       84.17       73.88     33.91 o
  13   3   3      238.40      331.38     62.89 o
 -11   4   3      300.37      434.38     73.06 o
 -10   4   3      309.54      273.69     58.62 o
  -9   4   3       57.64      148.15     44.37 o
  -8   4   3      717.84      832.73     73.02 o
  -7   4   3      701.89      677.22     52.03 o
  -6   4   3      184.29      237.30     28.32 o
  -5   4   3     2131.42     2056.15     94.98 o
  -4   4   3      177.97      140.90     14.57 o
  -3   4   3      945.94      916.31     32.67 o
  -2   4   3      146.71      170.98     16.41 o
  -1   4   3      234.79      277.54     13.16 o
   0   4   3     2934.12     2819.63     57.52 o
   1   4   3      200.23      252.22     10.83 o
   2   4   3      126.96      132.15      8.55 o
   3   4   3      646.17      653.70     34.07 o
   4   4   3      946.10     1025.85     37.78 o
   5   4   3      157.26      214.42     22.31 o
   6   4   3     1126.08     1239.07     61.88 o
   7   4   3      184.26      186.25     23.87 o
   8   4   3      563.91      557.86     31.98 o
   9   4   3      223.61      228.97     25.13 o
  10   4   3       66.62       75.76     27.49 o
  11   4   3      366.96      342.99     48.37 o
  12   4   3       78.09       22.75     34.96 o
  13   4   3      118.96       68.16     36.38 o
  14   4   3      136.48      110.88     69.45 o
 -11   5   3       11.86       11.20     44.84 o
 -10   5   3      196.14      119.65     81.11 o
  -9   5   3      201.96      265.70    122.81 o
  -8   5   3        0.12       28.86     24.45 o
  -7   5   3      550.20      565.08     45.45 o
  -6   5   3      818.88      805.35     43.35 o
  -5   5   3     1673.95     1627.48     65.94 o
  -4   5   3     1094.56     1138.14     51.16 o
  -3   5   3        9.78       10.38      9.72 o
  -2   5   3     1529.83     1435.85     51.66 o
  -1   5   3     2135.06     2088.13     55.88 o
   0   5   3        0.92       -1.51      5.68 o
   1   5   3      209.87      223.37      9.11 o
   2   5   3     1394.12     1612.42     45.16 o
   3   5   3       43.26       58.26      7.07 o
   4   5   3      215.27      214.36     13.35 o
   5   5   3      173.00      183.16     30.12 o
   6   5   3      853.37      827.83     38.52 o
   7   5   3      678.18      636.87     50.25 o
   8   5   3     1293.57     1266.66     48.55 o
   9   5   3      481.30      467.65     38.06 o
  10   5   3      208.56      155.30     33.70 o
  11   5   3       96.98       91.41     32.72 o
  12   5   3      448.73      361.55     51.81 o
  13   5   3       46.83       45.61     35.51 o
  14   5   3       20.65      -23.45     34.56 o
 -10   6   3        7.51       -9.19     41.86 o
  -9   6   3      216.75      245.97     54.28 o
  -8   6   3      296.71      261.23     42.55 o
  -7   6   3      135.58       99.44     30.89 o
  -6   6   3     2769.48     2783.13     91.47 o
  -5   6   3       75.90       61.52     19.89 o
  -4   6   3     1292.98     1216.22     54.00 o
  -3   6   3     2254.89     2095.49     83.61 o
  -2   6   3      439.95      410.59     27.92 o
  -1   6   3     3822.12     3593.99     91.54 o
   0   6   3     2093.16     2062.63     55.10 o
   1   6   3      197.87      326.82     16.50 o
   2   6   3     2792.00     2539.59     70.74 o
   3   6   3      189.31      179.63     14.53 o
   4   6   3      547.60      507.85     22.18 o
   5   6   3     2206.95     2171.10    127.28 o
   6   6   3       65.11       66.20     14.94 o
   7   6   3     1184.74     1112.42     50.57 o
   8   6   3      142.31      138.09     26.69 o
   9   6   3       70.66       66.10     34.92 o
  10   6   3      176.23      175.74     35.26 o
  11   6   3      108.01       91.94     32.69 o
  12   6   3       65.63       25.71     30.29 o
  13   6   3      198.88      209.09     46.37 o
  14   6   3       49.35        8.86     36.28 o
 -10   7   3       37.49       55.54     50.01 o
  -9   7   3       28.99       65.35     41.59 o
  -8   7   3      210.25      254.33     43.81 o
  -7   7   3       39.02       13.68     22.67 o
  -6   7   3     1605.20     1534.33     92.77 o
  -5   7   3     2218.84     2236.40     86.71 o
  -4   7   3        0.50        4.06     14.20 o
  -3   7   3     4312.13     4507.53    151.03 o
  -2   7   3     4453.25     4194.82    128.82 o
  -1   7   3      149.66      187.66     15.98 o
   0   7   3     8755.68     8321.58    195.22 o
   1   7   3     6488.76     6310.73    148.49 o
   2   7   3      919.61      922.75     53.71 o
   3   7   3     8416.49     8494.42    247.19 o
   4   7   3       59.60       24.31     11.02 o
   5   7   3      993.40      996.07     60.99 o
   6   7   3      357.52      417.79     41.07 o
   7   7   3       49.21       38.91     15.81 o
   8   7   3      377.11      442.87     34.36 o
   9   7   3      106.23      147.91     25.79 o
  10   7   3       13.33       12.79     23.71 o
  11   7   3       40.03       47.78     27.84 o
  12   7   3       81.46       27.40     29.98 o
  13   7   3        4.88       -0.26     31.37 o
  14   7   3       72.52       81.50     42.19 o
  -9   8   3        2.07       10.45     37.85 o
  -8   8   3       62.04      114.06     42.79 o
  -7   8   3      265.60      276.21     38.47 o
  -6   8   3       75.17       60.74     25.93 o
  -5   8   3      935.39      903.22     62.25 o
  -4   8   3     2895.11     2714.62    113.43 o
  -3   8   3        2.56       17.36     18.11 o
  -2   8   3     2757.79     2798.56     95.24 o
  -1   8   3     4617.44     4598.99    116.65 o
   0   8   3      127.18      103.36     13.54 o
   1   8   3     5221.00     5271.25    128.85 o
   2   8   3      970.99      936.25     41.77 o
   3   8   3      916.64      881.10     41.84 o
   4   8   3     3799.04     3811.82    121.72 o
   5   8   3      489.55      487.83     70.59 o
   6   8   3      182.13      133.91     35.43 o
   7   8   3      462.35      506.58     42.94 o
   8   8   3      121.93       94.35     21.97 o
   9   8   3        0.45       20.97     19.16 o
  10   8   3        8.83       17.07     23.65 o
  11   8   3        5.48       -6.42     23.28 o
  12   8   3       20.19        3.46     27.68 o
  13   8   3        5.59       -7.99     31.22 o
  -8   9   3       12.33       71.47     46.16 o
  -7   9   3        7.86      -13.81     22.70 o
  -6   9   3      401.10      431.82     50.71 o
  -5   9   3      218.85      220.98     36.98 o
  -4   9   3     1169.51     1138.24     67.50 o
  -3   9   3     1853.02     1946.17     89.10 o
  -2   9   3      126.71      130.31     22.97 o
  -1   9   3     1652.29     1764.40     62.59 o
   0   9   3     2324.69     2373.89     75.16 o
   1   9   3       96.54      111.09     15.68 o
   2   9   3     2956.08     2806.36     98.38 o
   3   9   3      488.55      503.21     49.69 o
   4   9   3      968.14      999.65     79.88 o
   5   9   3     1397.76     1286.51     55.51 o
   6   9   3      332.16      320.99     43.13 o
   7   9   3     1654.42     1690.11     70.71 o
   8   9   3      248.17      217.41     28.60 o
   9   9   3       10.22       22.63     20.57 o
  10   9   3        0.32      -17.89     21.95 o
  11   9   3        3.73      -21.09     21.09 o
  12   9   3        5.12       16.81     28.84 o
  13   9   3        1.39       24.10     46.38 o
  -7  10   3       73.16      105.42     44.65 o
  -6  10   3       33.54       46.77     29.42 o
  -5  10   3      464.47      379.80     52.59 o
  -4  10   3      245.14      195.17     54.59 o
  -3  10   3      233.97      214.05     33.88 o
  -2  10   3      379.25      408.16     39.99 o
  -1  10   3       32.42       24.02     16.88 o
   0  10   3      248.67      281.27     24.70 o
   1  10   3     1524.78     1574.91     56.37 o
   2  10   3      827.31      891.67     47.45 o
   3  10   3     3590.13     3446.58    118.47 o
   4  10   3       22.31       13.57     15.54 o
   5  10   3     1189.33     1216.07     56.31 o
   6  10   3      985.58     1031.64     51.67 o
   7  10   3      228.65      230.47     28.74 o
   8  10   3      618.40      675.76     44.80 o
   9  10   3       25.71        0.64     21.27 o
  10  10   3       35.88       35.39     28.28 o
  11  10   3       45.84       63.74     29.57 o
  12  10   3        0.11      -23.64     23.64 o
  13  10   3        6.89       26.18     32.14 o
  -7  11   3       37.35       88.85     64.17 o
  -6  11   3       12.31      -33.42     33.42 o
  -5  11   3      119.77       36.16     36.24 o
  -4  11   3       78.51       25.48     26.36 o
  -3  11   3       68.95       71.42     26.23 o
  -2  11   3      790.77      733.04    139.01 o
  -1  11   3      415.53      437.91     45.22 o
   0  11   3     1079.92     1120.40     68.72 o
   1  11   3     1207.27     1169.62     59.06 o
   2  11   3      520.25      541.92     41.44 o
   3  11   3     2019.53     1972.88     81.37 o
   4  11   3     1893.07     1825.40     75.92 o
   5  11   3      277.58      305.99     66.80 o
   6  11   3     1587.75     1479.76     78.88 o
   7  11   3      488.72      457.18     50.94 o
   8  11   3       15.84       19.99     20.90 o
   9  11   3      689.67      668.50     70.32 o
  10  11   3       45.04       56.72     28.28 o
  11  11   3      124.29      125.30     62.17 o
  12  11   3      116.19      129.71     41.04 o
  13  11   3       45.39       63.37     37.70 o
  -5  12   3       30.16       25.53     42.13 o
  -4  12   3       52.77       69.09     61.13 o
  -3  12   3       42.17       53.70     43.38 o
  -2  12   3      127.66      158.27     42.21 o
  -1  12   3      756.09      733.03     70.62 o
   0  12   3       53.31       51.88     28.60 o
   1  12   3      696.97      649.57     54.74 o
   2  12   3     1431.77     1440.52     80.90 o
   3  12   3      930.47      926.28     69.15 o
   4  12   3     1022.70      933.65    105.04 o
   5  12   3     2015.08     2208.56    112.06 o
   6  12   3      120.64      166.08     44.17 o
   7  12   3      625.90      536.87     59.69 o
   8  12   3      960.27      982.11     85.83 o
   9  12   3        4.16       18.12     26.31 o
  10  12   3      465.24      394.86     51.97 o
  11  12   3        7.54       23.51     30.24 o
  12  12   3       18.59       19.55     32.92 o
  -4  13   3      154.33      163.16     53.14 o
  -3  13   3      188.97      173.45     55.31 o
  -2  13   3      135.06      182.95     45.91 o
  -1  13   3      204.74      100.68     37.04 o
   0  13   3      358.70      422.43     58.12 o
   1  13   3      550.44      492.01     52.19 o
   2  13   3      157.38      136.10     31.70 o
   3  13   3     1742.12     1684.66     92.24 o
   4  13   3      640.41      624.88     57.01 o
   5  13   3      400.86      355.57    147.68 o
   6  13   3     2220.05     2312.04    116.27 o
   7  13   3       77.32       45.50     33.10 o
   8  13   3      620.58      588.86     60.57 o
   9  13   3      697.36      744.18     80.50 o
  10  13   3       11.54       23.85     39.23 o
  11  13   3      284.74      282.41     59.40 o
  -3  14   3       11.66       -0.41     45.24 o
  -2  14   3       96.96      107.97     75.70 o
  -1  14   3       25.58       -4.45     31.78 o
   0  14   3       37.50       27.31     33.09 o
   1  14   3      316.13      284.41     46.16 o
   2  14   3      306.42      284.84     45.87 o
   3  14   3      390.89      350.63     57.95 o
   4  14   3      920.58     1030.66     75.64 o
   5  14   3      263.35      220.42     41.39 o
   6  14   3      605.60      586.98     85.62 o
   7  14   3      890.61     1029.04     92.17 o
   8  14   3        9.19       13.46     29.52 o
   9  14   3      518.83      576.80     63.60 o
  10  14   3      279.41      338.40     55.46 o
  11  14   3       41.19       30.07     39.01 o
  -1  15   3       40.57       73.80     43.66 o
   0  15   3       40.25       15.42     48.84 o
   1  15   3       15.84        4.34     31.14 o
   2  15   3       61.55       98.37     34.28 o
   3  15   3        9.30       -7.11     26.48 o
   4  15   3       48.37       80.30     33.07 o
   5  15   3      116.47      232.64     45.28 o
   6  15   3       16.34        2.48     27.91 o
   7  15   3      343.18      323.84     73.27 o
   8  15   3      143.33      134.19     53.31 o
   9  15   3       40.58       94.43     40.53 o
   2  16   3       88.24      143.04     46.05 o
   3  16   3       16.96        8.21     34.02 o
   4  16   3       83.12       78.50     36.41 o
   5  16   3      137.66      202.21     46.08 o
   6  16   3       39.81        2.35     38.89 o
   7  16   3      123.12      160.88     44.35 o
  -7 -14   4       98.59        5.32     35.19 o
  -6 -14   4       91.23       52.43     52.83 o
  -5 -14   4       41.49       64.69     35.53 o
  -4 -14   4       70.61       31.05     33.55 o
  -3 -14   4       57.97       37.37     36.31 o
  -2 -14   4       17.90       34.83     38.36 o
  -1 -14   4      201.49      159.86     92.48 o
  -9 -13   4       32.39       57.18     38.97 o
  -8 -13   4      484.27      467.60     63.96 o
  -7 -13   4      151.56      195.07     45.72 o
  -6 -13   4       78.71      104.37     36.94 o
  -5 -13   4      152.19      117.26     38.69 o
  -4 -13   4      239.62      253.81     48.84 o
  -3 -13   4       47.14       25.14     29.09 o
  -2 -13   4      237.73      259.18     48.72 o
  -1 -13   4      144.20       98.78     41.99 o
   0 -13   4       10.03        5.78     36.21 o
   1 -13   4        2.67       28.48     53.51 o
   2 -13   4        0.39        7.46     47.67 o
 -10 -12   4      418.94      378.17     60.29 o
  -9 -12   4      113.84      183.71     47.04 o
  -8 -12   4       93.64      136.54     39.75 o
  -7 -12   4      612.80      546.83     63.62 o
  -6 -12   4       45.85       26.48     30.76 o
  -5 -12   4      143.21      173.79     39.47 o
  -4 -12   4      150.23      134.17     30.09 o
  -3 -12   4       61.40       40.36     23.42 o
  -2 -12   4      108.01       63.87     24.52 o
  -1 -12   4      413.71      351.75     41.16 o
   0 -12   4       18.59       16.85     27.15 o
   1 -12   4        0.50       -9.41     26.14 o
   2 -12   4        0.51       -6.15     44.12 o
   3 -12   4        5.18      -18.49     42.32 o
 -11 -11   4      124.04       78.24     41.55 o
 -10 -11   4      190.93      221.43     49.66 o
  -9 -11   4      480.50      561.07     65.58 o
  -8 -11   4        0.56       18.12     31.02 o
  -7 -11   4      671.21      694.44     68.14 o
  -6 -11   4      676.35      662.57     51.11 o
  -5 -11   4        0.57      -15.18     18.69 o
  -4 -11   4      636.17      632.52     49.56 o
  -3 -11   4       21.15       -3.32     19.16 o
  -2 -11   4       40.37       39.17     22.82 o
  -1 -11   4      301.49      360.47     39.17 o
   0 -11   4      196.80      193.55     30.94 o
   1 -11   4      252.20      252.96     41.35 o
   2 -11   4       33.99       50.20     28.40 o
   3 -11   4        9.74      -28.34     28.34 o
   4 -11   4       95.04       74.59     42.08 o
   5 -11   4       11.12      -10.19     38.79 o
 -12 -10   4        3.70       -7.02     33.10 o
 -11 -10   4      302.02      218.16     61.35 o
 -10 -10   4       79.20       81.64     36.24 o
  -9 -10   4      459.22      548.29     62.68 o
  -8 -10   4      138.07       94.86     32.92 o
  -7 -10   4      337.54      398.05     47.33 o
  -6 -10   4     1141.48     1196.83     66.34 o
  -5 -10   4      699.83      693.92     49.97 o
  -4 -10   4       78.07      101.39     25.13 o
  -3 -10   4     1046.01     1000.99     59.14 o
  -2 -10   4       90.19       65.07     22.39 o
  -1 -10   4       39.92       22.74     19.93 o
   0 -10   4     1053.73      980.29     60.25 o
   1 -10   4      290.14      196.36     31.51 o
   2 -10   4      468.97      520.50     52.65 o
   3 -10   4      151.36      113.63     37.96 o
   4 -10   4       29.11       58.52     37.35 o
   5 -10   4       20.14       15.53     36.73 o
   6 -10   4        9.61      -34.74     34.74 o
 -12  -9   4        1.44       38.05     34.86 o
 -11  -9   4      172.35      252.84     48.56 o
 -10  -9   4      633.51      724.55     70.52 o
  -9  -9   4        0.10        6.29     25.20 o
  -8  -9   4      485.37      496.62     60.02 o
  -7  -9   4      337.99      433.42     42.09 o
  -6  -9   4        2.02       -1.51     18.38 o
  -5  -9   4     1549.58     1813.90     85.33 o
  -4  -9   4     1987.01     2040.61     92.52 o
  -3  -9   4      206.24      192.77     31.49 o
  -2  -9   4     2513.23     2601.18    111.15 o
  -1  -9   4     1346.87     1265.12     60.96 o
   0  -9   4      463.01      517.54     51.82 o
   1  -9   4     1386.57     1453.75     70.96 o
   2  -9   4       30.84       24.14     18.64 o
   3  -9   4      573.69      563.04     53.54 o
   4  -9   4      186.62      239.57     69.89 o
   5  -9   4       38.06      -12.61     31.29 o
   6  -9   4        8.68       62.80     60.75 o
   7  -9   4       50.57        9.45     41.01 o
 -13  -8   4       13.44       -4.92     52.40 o
 -12  -8   4       72.17      143.23     44.17 o
 -11  -8   4       23.52        8.16     31.04 o
 -10  -8   4       55.88       41.05     25.08 o
  -9  -8   4      927.40      933.04     87.37 o
  -8  -8   4      128.06       94.93     25.94 o
  -7  -8   4      324.23      325.31     52.07 o
  -6  -8   4     3707.85     3617.78    122.88 o
  -5  -8   4      548.42      519.75     39.32 o
  -4  -8   4     1719.82     1702.36     70.58 o
  -3  -8   4     2428.54     2417.91     79.49 o
  -2  -8   4       60.38       80.22     20.41 o
  -1  -8   4     4365.99     4426.96    149.81 o
   0  -8   4     1505.77     1617.04     96.41 o
   1  -8   4        0.38       11.95     17.49 o
   2  -8   4      756.97      715.13     52.70 o
   3  -8   4      158.45      164.26     26.72 o
   4  -8   4       67.00       23.70     23.48 o
   5  -8   4       30.56       59.07     52.01 o
   6  -8   4       48.11       65.99     39.78 o
   7  -8   4        0.67       26.34     37.40 o
   8  -8   4       13.56        1.79     40.19 o
 -13  -7   4       14.39       32.69     38.22 o
 -12  -7   4        3.07       23.43     33.73 o
 -11  -7   4      114.23      139.07     39.49 o
 -10  -7   4       79.64       58.05     25.71 o
  -9  -7   4      113.44       83.83     26.67 o
  -8  -7   4     1200.52     1190.44    119.26 o
  -7  -7   4       98.06       95.13     25.13 o
  -6  -7   4      838.35      851.47     54.67 o
  -5  -7   4     2615.08     2530.47     91.41 o
  -4  -7   4        5.29       19.88     14.20 o
  -3  -7   4     1230.94     1106.99     56.32 o
  -2  -7   4     1922.69     1879.96    107.42 o
  -1  -7   4     1593.27     1494.90     67.27 o
   0  -7   4     2044.40     1921.03     73.57 o
   1  -7   4      157.56      192.03     25.73 o
   2  -7   4     1301.20     1215.94     58.81 o
   3  -7   4     1692.99     1724.23     73.22 o
   4  -7   4       74.69       67.74     21.92 o
   5  -7   4      127.79      112.92     37.39 o
   6  -7   4       43.95       52.63     34.22 o
   7  -7   4        0.03       -6.59     33.95 o
   8  -7   4       15.23       30.85     40.85 o
   9  -7   4        0.48      -10.64     40.05 o
 -13  -6   4       15.78      -30.62     31.35 o
 -12  -6   4       93.42       82.90     35.56 o
 -11  -6   4        6.32      -21.30     21.30 o
 -10  -6   4      116.33       66.39     27.13 o
  -9  -6   4      145.54       71.05     24.95 o
  -8  -6   4      166.40      244.04     33.59 o
  -7  -6   4        1.37       29.50     19.88 o
  -6  -6   4        2.26        0.87     13.98 o
  -5  -6   4       87.46      151.91     20.65 o
  -4  -6   4     1682.27     1720.55     65.63 o
  -3  -6   4      269.89      353.21     27.96 o
  -2  -6   4     4627.32     4675.80    141.96 o
  -1  -6   4     4321.50     4047.39    126.23 o
   0  -6   4     2294.53     2353.28     82.64 o
   1  -6   4     2519.48     2312.39     82.99 o
   2  -6   4      151.68      180.45     26.08 o
   3  -6   4     2446.81     2337.53     87.43 o
   4  -6   4      504.55      512.16     39.58 o
   5  -6   4       46.79       36.29     19.75 o
   6  -6   4      142.54      215.90     38.52 o
   7  -6   4       60.10      100.20     32.87 o
   8  -6   4       21.72       43.53     38.47 o
   9  -6   4       25.03       80.78     45.93 o
  10  -6   4        0.04       58.51     47.20 o
 -13  -5   4        0.73       21.02     40.60 o
 -12  -5   4        9.26       -1.31     25.10 o
 -11  -5   4        0.12      -20.92     20.92 o
 -10  -5   4       18.76       27.11     22.33 o
  -9  -5   4       27.80       36.97     20.60 o
  -8  -5   4      220.98      231.18     30.26 o
  -7  -5   4        0.68      -14.37     14.37 o
  -6  -5   4      181.02      122.72     34.41 o
  -5  -5   4        5.10       12.84     13.87 o
  -4  -5   4     1912.70     1904.37     62.22 o
  -3  -5   4      314.06      336.60     23.47 o
  -2  -5   4      936.24      891.08     36.58 o
  -1  -5   4     4950.10     4925.72    146.26 o
   0  -5   4      776.58      835.08     40.52 o
   1  -5   4     7146.31     6801.58    196.44 o
   2  -5   4     3275.49     3230.28    105.90 o
   3  -5   4       80.45       87.69     19.79 o
   4  -5   4     3447.36     3274.46    107.51 o
   5  -5   4      429.04      473.07     57.34 o
   6  -5   4       77.01       60.06     23.25 o
   7  -5   4      680.04      721.48     59.49 o
   8  -5   4      200.40      168.14     56.44 o
   9  -5   4       15.97       10.68     35.36 o
  10  -5   4       13.42       -0.51     54.45 o
 -13  -4   4       35.04        5.36     45.03 o
 -12  -4   4        5.95      -11.44     25.67 o
 -11  -4   4       35.18       22.24     24.29 o
 -10  -4   4        6.60        0.33     20.71 o
  -9  -4   4      161.67      193.13     36.24 o
  -8  -4   4       29.03       24.61     17.86 o
  -7  -4   4        1.54       -9.44     15.43 o
  -6  -4   4      409.46      432.05     31.70 o
  -5  -4   4       11.80       45.40     15.01 o
  -4  -4   4        5.75        1.70     10.14 o
  -3  -4   4     4042.98     3799.95    103.77 o
  -2  -4   4     2454.14     2466.28     72.00 o
  -1  -4   4     2445.59     2263.43     61.41 o
   0  -4   4     5884.81     5530.19    130.67 o
   1  -4   4     1376.44     1262.44     50.36 o
   2  -4   4     9742.10     9191.78    297.08 o
   3  -4   4     4256.96     4217.08    130.81 o
   4  -4   4       72.21       78.99     18.44 o
   5  -4   4     2970.80     2688.58     96.07 o
   6  -4   4      228.84      244.50     30.48 o
   7  -4   4       92.11      115.13     29.98 o
   8  -4   4      504.81      549.94     98.35 o
   9  -4   4       72.94       82.02     46.77 o
  10  -4   4       17.38      -19.55     35.97 o
  11  -4   4       39.00       58.08     59.02 o
 -13  -3   4      126.53       94.46     51.06 o
 -12  -3   4        9.43       20.88     27.25 o
 -11  -3   4       44.24       30.83     25.52 o
 -10  -3   4      117.06      143.22     30.96 o
  -9  -3   4       12.11       21.41     24.25 o
  -8  -3   4      132.32      134.52     31.28 o
  -7  -3   4      394.49      389.76     32.14 o
  -6  -3   4        0.64      -12.52     18.47 o
  -5  -3   4     1807.86     1912.57     91.51 o
  -4  -3   4     1371.94     1442.20     55.12 o
  -3  -3   4     4549.54     5030.47    163.96 o
  -2  -3   4     7919.23     8180.67    185.01 o
  -1  -3   4     1523.32     1470.80     42.52 o
   0  -3   4     1604.79     1598.63     45.30 o
   1  -3   4     8475.91     8665.41    195.70 o
   2  -3   4      764.66      739.52     31.45 o
   3  -3   4     2813.96     2449.46     82.14 o
   4  -3   4     4183.09     4002.40    134.24 o
   5  -3   4      219.34      175.13     24.30 o
   6  -3   4     1026.53     1182.93     56.95 o
   7  -3   4      940.08     1079.28    108.60 o
   8  -3   4       45.13       34.62     25.92 o
   9  -3   4      337.57      382.42     47.08 o
  10  -3   4       33.29       80.00     32.47 o
  11  -3   4        8.17      -39.72     42.11 o
 -13  -2   4        4.84       -1.38     66.54 o
 -12  -2   4      288.11      298.67     43.27 o
 -11  -2   4       88.01      101.54     31.15 o
 -10  -2   4       91.73       98.76     28.41 o
  -9  -2   4      663.96      716.59     45.77 o
  -8  -2   4       21.14       13.58     19.16 o
  -7  -2   4      132.31      211.30     26.74 o
  -6  -2   4      403.42      411.49     31.30 o
  -5  -2   4       29.03       20.17     13.25 o
  -4  -2   4     1438.71     1438.53     44.04 o
  -3  -2   4      551.97      621.05     36.19 o
  -2  -2   4     1589.91     1507.09     76.38 o
  -1  -2   4     4813.86     4922.73    124.87 o
   0  -2   4     3367.86     3594.85     85.74 o
   1  -2   4      125.46      103.24     10.68 o
   2  -2   4     1037.64     1112.69     34.66 o
   3  -2   4      620.06      641.08     31.47 o
   4  -2   4     1678.41     1581.10     67.08 o
   5  -2   4     2802.14     2790.58     92.86 o
   6  -2   4      905.88      813.38     40.30 o
   7  -2   4      403.47      391.76     31.41 o
   8  -2   4      936.13      849.77     73.77 o
   9  -2   4      198.81      152.80     36.92 o
  10  -2   4      244.01      265.70     58.78 o
  11  -2   4        7.25      -14.78     34.02 o
  12  -2   4       25.36       11.37     55.54 o
 -13  -1   4      169.39      237.04     62.07 o
 -12  -1   4        2.99       -3.98     34.57 o
 -11  -1   4      389.59      446.66     60.37 o
 -10  -1   4       92.06      111.97     28.96 o
  -9  -1   4      811.01      775.11     47.16 o
  -8  -1   4      477.11      442.58     38.14 o
  -7  -1   4        2.57       -7.62     17.11 o
  -6  -1   4       32.31       26.44     16.12 o
  -5  -1   4     2757.27     2753.65    103.50 o
  -4  -1   4      895.28     1015.06     34.56 o
  -3  -1   4        5.69        4.36      7.86 o
  -2  -1   4       26.51       41.40      9.68 o
  -1  -1   4      247.62      329.02     14.17 o
   0  -1   4     4323.70     4442.84     94.17 o
   1  -1   4      330.81      352.59     15.71 o
   2  -1   4       34.97       46.69      8.36 o
   3  -1   4     2903.55     3068.14     94.13 o
   4  -1   4      206.44      231.13     18.12 o
   5  -1   4     1567.58     1616.73     49.20 o
   6  -1   4     2352.61     2283.37     81.71 o
   7  -1   4      668.41      620.16     40.59 o
   8  -1   4     1213.32     1248.70     69.86 o
   9  -1   4      373.77      319.48     65.30 o
  10  -1   4      151.95      122.91     34.12 o
  11  -1   4      369.55      436.60     83.37 o
  12  -1   4        5.43        3.48     38.18 o
 -13   0   4      207.49      354.23     70.29 o
 -12   0   4      118.42       59.78     46.67 o
 -11   0   4       10.41       -8.67     25.52 o
 -10   0   4      695.54      709.14     60.41 o
  -9   0   4       66.57       75.18     25.51 o
  -8   0   4       53.45       36.58     21.65 o
  -7   0   4       23.63       33.57     16.87 o
  -6   0   4       86.49      144.18     20.14 o
  -5   0   4      137.57      126.38     16.72 o
  -4   0   4       75.00       61.79     10.34 o
  -3   0   4       33.90       46.08      9.68 o
  -2   0   4     1454.40     1560.98     42.07 o
  -1   0   4     4698.53     5152.32    100.18 o
   0   0   4      177.06      201.11     10.38 o
   1   0   4       84.76       85.85      7.01 o
   2   0   4      335.69      348.55     13.33 o
   3   0   4     8826.60     9070.17    200.24 o
   4   0   4     2389.37     2426.62     59.33 o
   5   0   4        2.12        7.24     11.02 o
   6   0   4     1431.71     1342.96     50.64 o
   7   0   4      896.23      851.19     63.44 o
   8   0   4     2361.68     2385.65     98.69 o
   9   0   4      951.19     1018.41     57.04 o
  10   0   4      220.94      260.77     40.40 o
  11   0   4      357.11      418.92     42.76 o
  12   0   4      320.59      325.73     61.03 o
  13   0   4        0.12       60.86     60.16 o
 -12   1   4      124.58      140.84     52.23 o
 -11   1   4      137.16       71.77     64.35 o
 -10   1   4      143.53      101.60     26.42 o
  -9   1   4     1037.53     1085.63     55.59 o
  -8   1   4      182.98      168.07     30.75 o
  -7   1   4      717.96      736.72     44.90 o
  -6   1   4      376.64      389.65     31.37 o
  -5   1   4      442.95      563.72     41.32 o
  -4   1   4      351.16      310.88     23.32 o
  -3   1   4      120.51      104.69     11.58 o
  -2   1   4      939.85      941.48     30.94 o
  -1   1   4     6452.54     6770.55    137.79 o
   0   1   4     2207.08     2295.22     42.98 o
   1   1   4      393.39      325.27     10.21 o
   2   1   4      514.22      500.39     14.08 o
   3   1   4      271.68      341.66     27.56 o
   4   1   4    10486.68    10688.66    246.38 o
   5   1   4     2869.87     2467.87     65.55 o
   6   1   4       14.33        1.64     10.56 o
   7   1   4     2007.40     1948.37    105.00 o
   8   1   4      610.80      661.34     38.86 o
   9   1   4      444.31      405.48     33.73 o
  10   1   4      408.84      431.61     51.13 o
  11   1   4       21.90       -3.97     35.11 o
  12   1   4      335.82      281.03     55.60 o
  13   1   4      184.43      282.04     61.39 o
 -12   2   4       33.60       54.62     82.50 o
 -11   2   4      497.82      550.35     61.19 o
 -10   2   4      258.94      213.99     41.62 o
  -9   2   4      415.73      506.57     51.31 o
  -8   2   4     1919.37     2032.45     84.71 o
  -7   2   4        1.37        5.61     17.64 o
  -6   2   4     1551.37     1519.59     62.45 o
  -5   2   4     2927.55     2807.65    107.07 o
  -4   2   4       12.38        7.02     10.33 o
  -3   2   4     8593.31     8115.45    182.42 o
  -2   2   4     2388.78     2447.85     65.99 o
  -1   2   4     5067.33     5308.18    101.92 o
   0   2   4    44098.16    47313.76    931.75 o
   1   2   4     1492.51     1868.46    168.10 o
   2   2   4     3670.44     3953.49    149.17 o
   3   2   4     1969.80     1636.06     79.71 o
   4   2   4      434.81      527.10     35.99 o
   5   2   4     1731.10     1678.12     43.48 o
   6   2   4      145.56      194.20     23.31 o
   7   2   4       24.91       34.87     19.06 o
   8   2   4     1604.51     1567.25    100.41 o
   9   2   4      756.89      685.21     44.19 o
  10   2   4       82.45       69.70     23.97 o
  11   2   4      232.89      243.40     61.89 o
  12   2   4        0.98        1.47     33.12 o
  13   2   4      194.75      166.81     58.13 o
 -12   3   4       35.62       14.21     39.48 o
 -11   3   4      116.92      103.00     64.29 o
 -10   3   4      487.60      531.20    136.29 o
  -9   3   4      254.96      233.17     49.59 o
  -8   3   4      959.69      955.25     49.73 o
  -7   3   4     1812.75     1919.15     78.07 o
  -6   3   4        2.95       -0.18     21.74 o
  -5   3   4     5969.21     5645.91    167.87 o
  -4   3   4     6426.99     6417.54    164.78 o
  -3   3   4        0.45       -9.91      9.91 o
  -2   3   4    11036.31    10801.42    237.25 o
  -1   3   4     4707.62     4666.88    104.68 o
   0   3   4     9797.47    10532.02    277.04 o
   1   3   4      892.22      986.27    102.51 o
   2   3   4      844.65      791.36     92.20 o
   3   3   4     1690.22     1410.18     52.98 o
   4   3   4      190.85      216.84     23.90 o
   5   3   4      425.56      493.03     30.42 o
   6   3   4        2.34        2.47      8.68 o
   7   3   4      131.97      110.32     17.65 o
   8   3   4      146.89      125.00     17.37 o
   9   3   4      385.31      380.86     31.79 o
  10   3   4       98.46       90.65     35.73 o
  11   3   4      171.64      171.40     37.39 o
  12   3   4      109.55      113.01     37.65 o
  13   3   4        2.45      -32.63     34.17 o
 -11   4   4       37.31       24.19     42.16 o
 -10   4   4       70.32       80.82     42.45 o
  -9   4   4      529.26      497.69     68.64 o
  -8   4   4      220.68      146.84     31.68 o
  -7   4   4     1073.56     1017.68     49.32 o
  -6   4   4     1516.87     1325.75     59.88 o
  -5   4   4      384.28      381.16     31.50 o
  -4   4   4     3253.45     3053.60     99.48 o
  -3   4   4     1142.58     1067.12     43.51 o
  -2   4   4     1404.24     1470.59     45.15 o
  -1   4   4     2087.78     2080.26     47.39 o
   0   4   4        6.29        7.69      3.84 o
   1   4   4     1909.05     2181.16     78.29 o
   2   4   4      719.71      929.51    105.10 o
   3   4   4      617.62      763.90     96.36 o
   4   4   4      152.94      199.26     16.19 o
   5   4   4      304.83      318.92     20.35 o
   6   4   4      108.63      150.26     17.58 o
   7   4   4       29.56       21.22     12.29 o
   8   4   4       18.85       -8.27     12.64 o
   9   4   4       45.42       57.40     18.20 o
  10   4   4       54.93        9.57     23.22 o
  11   4   4        2.79       16.91     31.59 o
  12   4   4       76.63      108.14     36.25 o
  13   4   4      154.01      132.86     42.39 o
 -11   5   4       20.70      -14.96     41.99 o
 -10   5   4       59.06      126.74     47.10 o
  -9   5   4       48.95       98.43     44.39 o
  -8   5   4      360.30      293.56     43.19 o
  -7   5   4       53.65       33.29     20.95 o
  -6   5   4      823.41      885.50     50.69 o
  -5   5   4     2051.20     2191.24     72.79 o
  -4   5   4       51.00       31.28     13.81 o
  -3   5   4      818.50      777.70     37.68 o
  -2   5   4     2751.94     2576.14     72.39 o
  -1   5   4      285.37      264.95     15.11 o
   0   5   4     4434.08     4410.69     95.35 o
   1   5   4     3909.52     3906.02    100.54 o
   2   5   4      424.21      460.80     20.98 o
   3   5   4       82.20       54.64     13.76 o
   4   5   4      508.12      543.21     20.03 o
   5   5   4     2239.87     2191.08     63.74 o
   6   5   4       73.46       71.53     24.12 o
   7   5   4      161.18      133.57     19.68 o
   8   5   4       43.44       27.49     16.57 o
   9   5   4       18.80       34.33     18.24 o
  10   5   4      123.42       98.88     39.59 o
  11   5   4      103.72      100.31     31.23 o
  12   5   4        8.13      -24.56     24.56 o
  13   5   4      106.58       89.31     38.08 o
  14   5   4       82.92      144.62     51.08 o
 -10   6   4       16.02       -5.56     64.66 o
  -9   6   4       13.24        1.65     33.44 o
  -8   6   4       89.20       57.89     32.24 o
  -7   6   4      163.27      176.25     34.09 o
  -6   6   4       88.74       86.52     21.03 o
  -5   6   4     1076.51     1018.56     43.12 o
  -4   6   4     2017.43     1960.30     74.41 o
  -3   6   4        1.38       10.85     17.98 o
  -2   6   4     2378.07     2328.94     68.31 o
  -1   6   4     2764.42     2895.33     74.45 o
   0   6   4     3858.09     3818.40    107.03 o
   1   6   4     5854.44     5836.26    151.52 o
   2   6   4     1157.87     1346.29     39.48 o
   3   6   4      600.44      535.31     19.40 o
   4   6   4     1352.02     1293.49     62.01 o
   5   6   4      116.84      112.38     33.83 o
   6   6   4      957.52      890.50     41.74 o
   7   6   4       39.94       59.71     16.94 o
   8   6   4       30.69       12.63     15.71 o
   9   6   4      237.10      237.53     29.46 o
  10   6   4       16.61        2.99     20.87 o
  11   6   4        0.88        0.49     24.50 o
  12   6   4       73.78       89.16     34.09 o
  13   6   4        1.50      -14.87     30.04 o
  14   6   4       32.92       47.50     41.02 o
 -10   7   4       18.83       36.12     42.59 o
  -9   7   4        2.00       -1.16     37.46 o
  -8   7   4        2.87       -3.07     35.89 o
  -7   7   4       65.73       29.09     26.98 o
  -6   7   4      706.51      710.20     53.60 o
  -5   7   4       80.09       85.11     25.50 o
  -4   7   4     2781.15     2881.94    134.76 o
  -3   7   4     2816.73     2751.26     93.14 o
  -2   7   4      401.37      385.59     23.97 o
  -1   7   4     8327.33     8274.84    195.69 o
   0   7   4       15.09       18.76      8.24 o
   1   7   4     8617.93     8585.78    251.74 o
   2   7   4     3040.13     2867.87     90.91 o
   3   7   4      409.21      454.41     21.97 o
   4   7   4     8029.07     8284.90    241.54 o
   5   7   4     4061.51     4006.60    132.73 o
   6   7   4       59.63       79.73     43.25 o
   7   7   4      861.83      789.03     48.00 o
   8   7   4       73.15       32.98     22.34 o
   9   7   4       31.19       47.97     25.58 o
  10   7   4      258.30      282.86     53.89 o
  11   7   4      146.80      110.10     50.17 o
  12   7   4        0.63      -12.71     25.19 o
  13   7   4        8.29      -21.85     29.06 o
  14   7   4        2.16       34.88     35.79 o
  -9   8   4       55.02        2.15     41.83 o
  -8   8   4       37.00       30.74     36.66 o
  -7   8   4      165.56      133.46     51.72 o
  -6   8   4      226.40      259.61     38.77 o
  -5   8   4      656.54      696.43     54.06 o
  -4   8   4      240.69      183.05     30.28 o
  -3   8   4     2905.53     3024.50    103.08 o
  -2   8   4     2547.46     2701.58     91.41 o
  -1   8   4     1492.98     1464.64     58.31 o
   0   8   4     7216.83     7242.84    172.06 o
   1   8   4     1670.52     1539.33     81.95 o
   2   8   4      780.55      768.82     56.45 o
   3   8   4     3334.89     3201.43    102.18 o
   4   8   4     2067.88     1976.28    120.99 o
   5   8   4     2460.14     2559.93    160.35 o
   6   8   4     4389.16     4045.63    130.71 o
   7   8   4      217.77      228.60     25.05 o
   8   8   4      200.11      190.81     26.83 o
   9   8   4      340.81      345.95     33.29 o
  10   8   4       22.45        8.39     22.25 o
  11   8   4      104.91       73.47     28.42 o
  12   8   4        6.44       11.34     28.76 o
  13   8   4        0.56      -15.84     30.33 o
  -8   9   4       99.30      126.44     79.53 o
  -7   9   4       98.11       44.70     27.71 o
  -6   9   4        1.68       16.42     21.75 o
  -5   9   4      829.96      776.21     59.10 o
  -4   9   4      470.25      472.83     44.61 o
  -3   9   4       81.55      128.90     26.26 o
  -2   9   4      908.39      985.86     58.41 o
  -1   9   4      216.15      252.36     22.67 o
   0   9   4      976.14      895.35     40.38 o
   1   9   4     5331.32     5332.68    167.21 o
   2   9   4     1671.05     1607.49     62.32 o
   3   9   4     1355.91     1285.77     60.32 o
   4   9   4     3883.40     3818.74    123.64 o
   5   9   4       21.35        3.67     16.36 o
   6   9   4     3570.05     3409.57    141.78 o
   7   9   4     1316.32     1309.25     62.25 o
   8   9   4      796.01      746.57     45.01 o
   9   9   4      434.66      395.67     35.76 o
  10   9   4        4.86        8.61     22.77 o
  11   9   4       22.73      -11.51     24.33 o
  12   9   4       14.45        9.54     27.64 o
  13   9   4       22.21       14.20     35.37 o
  -7  10   4       23.24       56.46     39.81 o
  -6  10   4        0.66       -1.50     23.46 o
  -5  10   4        2.32        5.66     38.99 o
  -4  10   4      243.11      224.25     35.86 o
  -3  10   4      470.94      457.89     43.19 o
  -2  10   4       43.98       42.04     24.58 o
  -1  10   4      447.44      495.62     38.11 o
   0  10   4      923.52      943.03     55.43 o
   1  10   4      685.89      689.32     79.14 o
   2  10   4     5219.84     5033.42    161.54 o
   3  10   4      770.20      827.98     59.68 o
   4  10   4     1971.76     1967.73     75.52 o
   5  10   4     1252.96     1201.17     54.13 o
   6  10   4        4.42       -7.34     13.86 o
   7  10   4     1038.65      983.55     70.56 o
   8  10   4       49.58       20.74     27.96 o
   9  10   4      850.53      782.72     58.75 o
  10  10   4        5.31       13.91     23.47 o
  11  10   4        5.55       -9.13     24.25 o
  12  10   4       86.91      101.81     40.30 o
  13  10   4       45.59       37.58     34.34 o
  -7  11   4        0.15      -23.46     57.27 o
  -6  11   4        0.31       -2.27     36.70 o
  -5  11   4        0.23      -28.86     28.86 o
  -4  11   4        9.90       78.81     44.48 o
  -3  11   4      144.69      191.46     43.34 o
  -2  11   4       11.87       11.73     26.07 o
  -1  11   4      308.42      370.44     55.79 o
   0  11   4      733.99      798.55     78.10 o
   1  11   4       56.71       73.29     20.39 o
   2  11   4     1137.98     1061.96     53.65 o
   3  11   4      689.73      808.23     46.09 o
   4  11   4      573.17      516.66     54.15 o
   5  11   4     2237.22     2324.05     88.88 o
   6  11   4      787.54      753.91    127.74 o
   7  11   4      265.55      338.67     32.95 o
   8  11   4     1167.54     1156.65     70.41 o
   9  11   4       16.71       46.64     29.92 o
  10  11   4      315.90      310.68     44.42 o
  11  11   4      122.19      141.99     36.97 o
  12  11   4        0.70      -27.72     27.72 o
  13  11   4       59.86      101.65     41.80 o
  -6  12   4        0.75      -13.15     39.54 o
  -5  12   4       69.71       19.05     41.47 o
  -4  12   4        1.05       38.24     35.86 o
  -3  12   4      410.73      422.98     62.64 o
  -2  12   4       98.74      110.33     37.71 o
  -1  12   4       44.42      -10.10     24.26 o
   0  12   4     1057.08     1134.66     72.93 o
   1  12   4      499.95      481.31     47.35 o
   2  12   4        0.11      -13.34     18.73 o
   3  12   4      483.42      549.03     40.53 o
   4  12   4     1560.52     1453.64     67.35 o
   5  12   4       48.21       43.05     19.81 o
   6  12   4     2074.82     2184.41     89.63 o
   7  12   4     1308.47     1226.41    114.03 o
   8  12   4      443.06      386.08     95.01 o
   9  12   4     1030.22     1094.96     74.49 o
  10  12   4      259.49      357.03     48.43 o
  11  12   4      210.66      177.04     41.66 o
  12  12   4      210.06      275.70     49.86 o
  -4  13   4      191.03      201.69     53.99 o
  -3  13   4       46.56       46.88     39.12 o
  -2  13   4      234.59      255.86     52.22 o
  -1  13   4       75.44       60.64     35.13 o
   0  13   4       35.09       18.21     25.01 o
   1  13   4      170.53      175.69     35.68 o
   2  13   4      257.88      263.14     40.31 o
   3  13   4       29.30       22.74     24.51 o
   4  13   4     1088.97     1144.74     73.83 o
   5  13   4     1084.33     1129.04     74.04 o
   6  13   4       19.70       21.11     22.53 o
   7  13   4     1644.84     1957.37    103.56 o
   8  13   4      660.34      661.85     59.89 o
   9  13   4      188.28      185.56     71.67 o
  10  13   4      716.18      786.16     95.15 o
  11  13   4      233.57      322.30     71.79 o
  12  13   4       83.27      113.91     46.71 o
  -3  14   4       72.84      111.25     46.08 o
  -2  14   4        5.55      -26.96     32.86 o
  -1  14   4        9.90      -14.87     28.81 o
   0  14   4       11.81      -22.37     28.36 o
   1  14   4       28.06       -4.30     25.77 o
   2  14   4       13.90      -16.64     21.60 o
   3  14   4      574.44      600.31     88.31 o
   4  14   4       76.44      108.21     32.58 o
   5  14   4      311.78      326.15     45.52 o
   6  14   4      469.55      569.23     74.00 o
   7  14   4       16.86       23.06     26.80 o
   8  14   4      958.81     1066.59     82.94 o
   9  14   4      170.41      119.10     37.58 o
  10  14   4      224.83      198.88     45.52 o
  11  14   4      271.61      299.81     65.93 o
  -1  15   4      144.58      108.88     45.20 o
   0  15   4       43.89       79.09     40.39 o
   1  15   4       15.64       37.97     34.90 o
   2  15   4       91.63       66.77     31.79 o
   3  15   4        8.65       20.82     27.45 o
   4  15   4      131.55      106.75     35.46 o
   5  15   4       12.00       41.58     29.14 o
   6  15   4      193.29      211.88     41.65 o
   7  15   4       66.15       60.89     34.02 o
   8  15   4       46.75       33.42     31.87 o
   9  15   4      233.22      201.37     46.99 o
  10  15   4        1.08      -14.78     34.91 o
   1  16   4       27.53       72.52     42.26 o
   2  16   4       68.95       77.71     39.74 o
   3  16   4        2.04      -19.01     28.59 o
   4  16   4       40.74       72.86     34.47 o
   5  16   4        4.48      -26.24     28.32 o
   6  16   4       83.65       61.29     36.03 o
   7  16   4      258.37      196.46     46.88 o
   8  16   4        0.83       38.75     35.48 o
  -6 -14   5       17.12       82.08     44.02 o
  -5 -14   5      212.66      238.34     50.68 o
  -4 -14   5      168.92       99.24     57.28 o
  -3 -14   5       42.86       61.48     39.62 o
  -2 -14   5      175.98      157.08     75.39 o
  -8 -13   5        6.56        2.79     33.71 o
  -7 -13   5      452.53      444.57     62.38 o
  -6 -13   5      571.02      565.92     68.43 o
  -5 -13   5        7.63       22.28     32.61 o
  -4 -13   5      231.48      218.77     47.96 o
  -3 -13   5      471.09      465.87     61.73 o
  -2 -13   5        0.08        3.56     28.84 o
  -1 -13   5      360.64      327.30     62.19 o
   0 -13   5      205.04      218.21     77.88 o
   1 -13   5       11.91      -17.92     47.57 o
 -10 -12   5        0.68      -11.85     38.08 o
  -9 -12   5      155.18      148.27     47.06 o
  -8 -12   5      394.62      362.64     56.11 o
  -7 -12   5        0.00      -19.94     27.85 o
  -6 -12   5      533.12      667.84     69.52 o
  -5 -12   5      614.09      595.89     66.24 o
  -4 -12   5        5.65       36.85     25.32 o
  -3 -12   5      313.26      305.60     41.36 o
  -2 -12   5      500.16      518.64     49.67 o
  -1 -12   5      109.35       63.28     27.26 o
   0 -12   5      288.18      253.53     43.15 o
   1 -12   5        1.64      -18.73     29.29 o
   2 -12   5       13.56       -7.93     53.31 o
   3 -12   5        7.19       18.14     39.10 o
 -11 -11   5       43.89       82.68     43.16 o
 -10 -11   5       85.13       68.12     37.92 o
  -9 -11   5       95.90      154.62     43.74 o
  -8 -11   5      100.49       70.86     34.36 o
  -7 -11   5      280.64      228.86     45.93 o
  -6 -11   5       28.88       17.94     24.02 o
  -5 -11   5      907.68      856.44     60.73 o
  -4 -11   5      398.32      359.04     41.70 o
  -3 -11   5      323.75      341.41     43.40 o
  -2 -11   5      347.76      287.59     37.82 o
  -1 -11   5        0.25        7.06     21.02 o
   0 -11   5      797.78      698.77     54.12 o
   1 -11   5       89.03       72.48     29.31 o
   2 -11   5       44.36       55.53     36.08 o
   3 -11   5       13.72       46.55     38.51 o
   4 -11   5        6.58       39.80     39.63 o
 -11 -10   5        5.42        6.03     35.80 o
 -10 -10   5       79.55       73.31     36.17 o
  -9 -10   5      217.32      226.77     45.73 o
  -8 -10   5       36.68       56.23     26.91 o
  -7 -10   5      606.21      706.74     54.12 o
  -6 -10   5      270.30      217.24     33.42 o
  -5 -10   5      306.73      373.79     42.74 o
  -4 -10   5     1391.57     1422.77     77.48 o
  -3 -10   5      227.99      228.01     35.92 o
  -2 -10   5      614.92      734.16     56.84 o
  -1 -10   5      676.01      704.38     59.64 o
   0 -10   5        1.44        0.76     20.17 o
   1 -10   5      634.55      681.55     51.92 o
   2 -10   5      118.08      149.13     41.73 o
   3 -10   5       13.35       92.89     38.89 o
   4 -10   5      149.54      200.65     51.39 o
   5 -10   5       47.72       28.30     37.63 o
   6 -10   5       26.27      -19.00     40.40 o
 -12  -9   5        8.20       41.62     39.06 o
 -11  -9   5       44.27       18.21     32.64 o
 -10  -9   5       41.66       40.78     32.99 o
  -9  -9   5      243.84      256.29     50.81 o
  -8  -9   5      299.27      331.64     51.03 o
  -7  -9   5       60.40       69.25     33.26 o
  -6  -9   5     1138.62     1314.15     74.80 o
  -5  -9   5      185.26      154.19     29.42 o
  -4  -9   5      391.97      499.41     45.94 o
  -3  -9   5     2203.01     2186.09     99.42 o
  -2  -9   5        0.41       -0.96     19.34 o
  -1  -9   5     1409.16     1353.47    112.81 o
   0  -9   5     3016.85     3101.54    129.56 o
   1  -9   5       27.62       28.58     23.72 o
   2  -9   5      494.97      489.36     43.85 o
   3  -9   5       94.01       96.67     31.13 o
   4  -9   5       66.90       24.61     38.94 o
   5  -9   5      189.74      105.98     42.14 o
   6  -9   5      122.25      129.24     48.23 o
   7  -9   5       56.59      101.86     49.17 o
 -12  -8   5        0.16       27.53     35.58 o
 -11  -8   5       15.31       24.58     36.10 o
 -10  -8   5       22.40       21.74     25.39 o
  -9  -8   5       56.50       26.84     23.27 o
  -8  -8   5      363.42      396.77     44.76 o
  -7  -8   5      554.03      489.53     46.88 o
  -6  -8   5      125.88      102.33     27.07 o
  -5  -8   5     2131.39     2347.20     89.42 o
  -4  -8   5     2165.17     2224.42     81.81 o
  -3  -8   5      393.35      399.86     31.99 o
  -2  -8   5     3021.38     2948.72    123.39 o
  -1  -8   5     1328.80     1231.75     59.41 o
   0  -8   5     1054.94      969.76     53.63 o
   1  -8   5     5229.22     5029.25    161.02 o
   2  -8   5        0.02      -15.85     15.85 o
   3  -8   5       25.08       11.47     22.09 o
   4  -8   5      854.50      698.99     59.20 o
   5  -8   5        9.60       19.06     32.73 o
   6  -8   5       31.39        4.08     33.37 o
   7  -8   5       65.27      119.06    109.87 o
   8  -8   5        3.48      -10.28     37.97 o
 -13  -7   5        2.38        0.51     52.14 o
 -12  -7   5       50.20       56.29     36.82 o
 -11  -7   5        3.18       -0.22     24.31 o
 -10  -7   5        3.25        4.73     22.75 o
  -9  -7   5      110.49      102.01     31.78 o
  -8  -7   5       40.86       21.16     22.85 o
  -7  -7   5       14.15       -8.32     21.52 o
  -6  -7   5      389.53      451.52     34.16 o
  -5  -7   5       14.77        1.56     19.71 o
  -4  -7   5     2102.50     2077.14     78.99 o
  -3  -7   5     1368.29     1357.07     58.73 o
  -2  -7   5       11.72       22.55     24.13 o
  -1  -7   5     5204.04     5313.79    163.53 o
   0  -7   5      522.08      518.68     37.35 o
   1  -7   5     2722.10     2595.34    121.62 o
   2  -7   5     1974.76     1993.77     80.56 o
   3  -7   5      206.36      168.06     27.76 o
   4  -7   5      625.99      637.06     66.19 o
   5  -7   5      399.48      412.16     58.21 o
   6  -7   5       20.09       16.09     32.14 o
   7  -7   5        5.39       16.08     35.70 o
   8  -7   5       15.59       -1.96     35.48 o
   9  -7   5        4.49       19.55     58.89 o
 -13  -6   5       56.78      104.08     55.21 o
 -12  -6   5        3.51       21.67     32.40 o
 -11  -6   5       29.73       24.59     25.99 o
 -10  -6   5        2.53      -14.62     20.72 o
  -9  -6   5        0.24       -8.63     21.45 o
  -8  -6   5      329.40      441.71     60.80 o
  -7  -6   5      863.90      828.27     48.53 o
  -6  -6   5        8.28      -11.68     16.13 o
  -5  -6   5      912.01      871.42     46.80 o
  -4  -6   5      121.40      104.11     21.03 o
  -3  -6   5     2435.33     2305.72     86.32 o
  -2  -6   5     1483.98     1494.71     60.86 o
  -1  -6   5     1571.32     1537.89     61.95 o
   0  -6   5     4123.08     4016.11    127.72 o
   1  -6   5      110.19       79.47     19.34 o
   2  -6   5     3592.49     3603.17    119.99 o
   3  -6   5      823.57      812.70     48.08 o
   4  -6   5      602.56      556.79     42.08 o
   5  -6   5      580.58      616.50     45.29 o
   6  -6   5      156.56      174.04     35.12 o
   7  -6   5      118.15      104.46     33.73 o
   8  -6   5      150.52      199.78     79.86 o
   9  -6   5      113.34      132.19     66.94 o
 -13  -5   5       68.71       25.73     48.49 o
 -12  -5   5       64.13       58.56     29.98 o
 -11  -5   5        1.22        5.61     23.94 o
 -10  -5   5       17.47      -14.48     20.23 o
  -9  -5   5       99.23       89.11     28.51 o
  -8  -5   5      178.30      213.06     29.78 o
  -7  -5   5      104.81      121.50     25.74 o
  -6  -5   5        0.60        8.92     16.41 o
  -5  -5   5      398.47      450.81     33.70 o
  -4  -5   5       99.34      139.12     21.51 o
  -3  -5   5     1522.70     1498.55     58.93 o
  -2  -5   5      449.64      412.09     30.16 o
  -1  -5   5     1372.32     1491.65     58.69 o
   0  -5   5     4252.15     4227.67    130.70 o
   1  -5   5     1718.56     1572.43     62.44 o
   2  -5   5      732.06      676.12     55.64 o
   3  -5   5     5007.04     4767.09    149.64 o
   4  -5   5       27.63       52.94     20.26 o
   5  -5   5      548.76      567.78     51.07 o
   6  -5   5     1362.85     1465.57     70.36 o
   7  -5   5      165.18      170.03     35.51 o
   8  -5   5      283.50      317.60     47.32 o
   9  -5   5      346.67      307.49     66.08 o
  10  -5   5       28.68       20.79     86.89 o
 -13  -4   5       16.54       -4.07     40.47 o
 -12  -4   5      155.40      151.59     35.93 o
 -11  -4   5        1.17       -7.65     23.72 o
 -10  -4   5       17.48       11.00     22.42 o
  -9  -4   5      234.25      251.97     36.89 o
  -8  -4   5       94.02       81.19     35.70 o
  -7  -4   5      489.41      537.45     38.74 o
  -6  -4   5      423.40      371.19     38.30 o
  -5  -4   5        1.37       14.01     15.23 o
  -4  -4   5     2761.75     2898.62     95.63 o
  -3  -4   5       77.50       77.69     19.36 o
  -2  -4   5        4.08       10.88     10.83 o
  -1  -4   5      760.52      796.09     44.63 o
   0  -4   5       54.63       41.39     13.46 o
   1  -4   5     2860.51     2966.68     95.83 o
   2  -4   5     2699.81     2528.78     86.38 o
   3  -4   5       62.95       78.26     27.71 o
   4  -4   5     3343.93     3214.97    108.54 o
   5  -4   5       93.21      130.86     23.97 o
   6  -4   5      387.28      390.28     36.65 o
   7  -4   5     1905.56     1829.54     92.44 o
   8  -4   5      216.34      248.50     41.69 o
   9  -4   5      364.01      380.82     49.85 o
  10  -4   5      132.24      109.26     48.67 o
  11  -4   5        2.89        0.30     55.09 o
 -13  -3   5       67.49       59.67     41.58 o
 -12  -3   5      237.41      312.67     46.08 o
 -11  -3   5      212.95      199.90     36.86 o
 -10  -3   5       25.06      -10.25     21.08 o
  -9  -3   5      501.48      438.44     70.86 o
  -8  -3   5      128.15      168.68     27.73 o
  -7  -3   5      301.38      261.46     29.73 o
  -6  -3   5      259.85      249.35     27.40 o
  -5  -3   5      212.52      241.46     25.69 o
  -4  -3   5      279.55      271.25     27.29 o
  -3  -3   5      677.03      672.33     30.85 o
  -2  -3   5      911.88     1061.35     35.75 o
  -1  -3   5      898.07      729.46     27.67 o
   0  -3   5     4825.93     4829.32    115.26 o
   1  -3   5        1.40       -7.68      8.80 o
   2  -3   5      872.32      862.61     39.39 o
   3  -3   5     2431.28     2480.62     83.77 o
   4  -3   5        3.50        1.89     13.84 o
   5  -3   5     2504.38     2501.32    130.37 o
   6  -3   5      335.17      344.65     39.35 o
   7  -3   5       75.61       49.36     25.57 o
   8  -3   5     1028.74     1021.04     68.91 o
   9  -3   5       13.73       55.58     28.99 o
  10  -3   5      189.64      210.91     41.87 o
  11  -3   5       54.00      125.71     66.87 o
 -13  -2   5      133.01      188.38     57.19 o
 -12  -2   5      115.29      118.20     62.93 o
 -11  -2   5      248.06      222.62     39.13 o
 -10  -2   5      397.20      425.66     44.86 o
  -9  -2   5       52.68       33.30     21.21 o
  -8  -2   5      425.54      489.39     40.06 o
  -7  -2   5     1164.57     1098.79     54.08 o
  -6  -2   5       16.71        4.12     24.64 o
  -5  -2   5     1820.22     1757.95     65.39 o
  -4  -2   5      366.84      330.03     22.22 o
  -3  -2   5       16.50       23.43      9.44 o
  -2  -2   5     6521.86     6436.04    148.12 o
  -1  -2   5     1135.21     1283.32     42.00 o
   0  -2   5     3969.35     3918.83    102.91 o
   1  -2   5     7146.41     7343.69    166.86 o
   2  -2   5      766.75      979.39     35.94 o
   3  -2   5     1938.19     1846.28     58.06 o
   4  -2   5     1855.37     1871.86     60.52 o
   5  -2   5      157.58      112.91     18.73 o
   6  -2   5     2398.15     2382.98     77.05 o
   7  -2   5       24.03       -1.32     16.08 o
   8  -2   5       28.54       33.72     23.53 o
   9  -2   5      572.37      668.90     56.63 o
  10  -2   5        2.87       -4.65     26.80 o
  11  -2   5      147.18       95.91    117.23 o
  12  -2   5       88.93      173.99     74.13 o
 -13  -1   5       80.34       61.17     50.55 o
 -12  -1   5      310.36      314.39     55.08 o
 -11  -1   5      151.76      140.67     34.16 o
 -10  -1   5      272.28      330.27     40.77 o
  -9  -1   5      643.31      767.05     51.67 o
  -8  -1   5        3.19        7.34     19.67 o
  -7  -1   5      643.40      634.24     41.89 o
  -6  -1   5     2235.80     2331.10     83.71 o
  -5  -1   5      157.93      212.69     22.86 o
  -4  -1   5        2.71        9.86     14.51 o
  -3  -1   5      191.52      189.62     14.81 o
  -2  -1   5        0.40        8.25      7.46 o
  -1  -1   5      387.65      417.07     19.84 o
   0  -1   5      354.91      350.19     16.43 o
   1  -1   5      651.72      627.44     22.63 o
   2  -1   5       92.40       99.23     11.34 o
   3  -1   5      653.51      747.30     33.63 o
   4  -1   5      157.67      186.37     26.38 o
   5  -1   5      270.17      287.15     25.03 o
   6  -1   5      115.32       76.24     20.25 o
   7  -1   5      203.90      222.35     29.31 o
   8  -1   5      183.56      258.80     34.64 o
   9  -1   5       50.75       77.13     35.51 o
  10  -1   5      677.93      774.44     61.61 o
  11  -1   5       16.01       35.28     35.57 o
  12  -1   5      191.27      134.87     64.91 o
 -12   0   5       66.69      119.73     50.28 o
 -11   0   5      410.47      504.75     73.40 o
 -10   0   5      346.74      349.82     41.44 o
  -9   0   5      288.82      383.51     38.95 o
  -8   0   5     1738.42     1751.09     75.16 o
  -7   0   5        6.65       35.91     20.14 o
  -6   0   5      467.52      502.78     83.90 o
  -5   0   5      876.43      817.54     40.80 o
  -4   0   5      238.25      230.93     18.81 o
  -3   0   5     2093.59     1864.37     55.49 o
  -2   0   5        6.08       -1.86      6.98 o
  -1   0   5      890.18     1060.86     28.52 o
   0   0   5      589.91      593.93     20.42 o
   1   0   5     5537.03     5998.05    124.00 o
   2   0   5        6.96        7.44      9.56 o
   3   0   5     1390.56     1574.04     46.74 o
   4   0   5        4.16       15.79      8.19 o
   5   0   5      317.92      344.94     21.93 o
   6   0   5        3.27       -1.32     12.24 o
   7   0   5        1.41      -13.36     13.36 o
   8   0   5     3547.74     3591.32    172.01 o
   9   0   5       23.50        5.86     20.89 o
  10   0   5      873.26      872.92     85.18 o
  11   0   5      418.71      359.01     59.97 o
  12   0   5       10.87       28.71     41.38 o
 -12   1   5       43.35       10.71     43.77 o
 -11   1   5       66.83       72.18     50.87 o
 -10   1   5      803.83      697.61     55.09 o
  -9   1   5       28.31       27.42     23.08 o
  -8   1   5     1318.98     1267.97     62.57 o
  -7   1   5     2038.66     2156.34     83.08 o
  -6   1   5        4.68       -9.43     13.92 o
  -5   1   5      807.93      782.52     40.21 o
  -4   1   5      708.78      797.87     45.47 o
  -3   1   5      247.22      251.89     17.38 o
  -2   1   5     1306.30     1273.27     33.48 o
  -1   1   5     3420.95     3646.37     72.58 o
   0   1   5     1981.43     1996.21     44.14 o
   1   1   5     3024.95     3362.52     69.85 o
   2   1   5     2324.94     2563.64     54.75 o
   3   1   5      449.08      443.98     14.00 o
   4   1   5      915.93      876.05     28.86 o
   5   1   5       85.10      131.45     17.63 o
   6   1   5      843.81      760.88     31.48 o
   7   1   5      312.74      286.74     25.03 o
   8   1   5      380.16      486.27     33.10 o
   9   1   5     1754.86     1795.61     91.11 o
  10   1   5       13.44       18.16     19.39 o
  11   1   5      270.80      176.81     47.25 o
  12   1   5      137.23       50.39     40.18 o
  13   1   5       21.06       12.01     71.08 o
 -12   2   5      109.12       78.50     51.48 o
 -11   2   5       50.12       46.92     34.15 o
 -10   2   5      184.77      202.79     43.60 o
  -9   2   5      419.00      466.93     44.99 o
  -8   2   5      161.92      142.56     39.77 o
  -7   2   5      935.06      923.39     52.14 o
  -6   2   5      933.44      887.13     83.54 o
  -5   2   5     1308.46     1216.53     85.20 o
  -4   2   5     8576.43     8652.03    215.78 o
  -3   2   5     1732.29     1714.35     55.26 o
  -2   2   5     3115.28     3089.57     74.22 o
  -1   2   5     4858.91     4642.88     90.37 o
   0   2   5      815.06      841.47     20.07 o
   1   2   5    26585.82    26818.12    700.70 o
   2   2   5    13267.38    13096.59    324.10 o
   3   2   5      583.84      587.73     57.81 o
   4   2   5     2392.52     2190.79     56.58 o
   5   2   5       41.96       53.49      9.61 o
   6   2   5      519.23      582.55     37.94 o
   7   2   5     1093.51     1083.86     81.12 o
   8   2   5        6.28       13.95     13.69 o
   9   2   5      238.39      309.69     40.08 o
  10   2   5      340.50      290.93     42.15 o
  11   2   5        2.49      -14.00     26.13 o
  12   2   5      254.77      232.62     79.94 o
  13   2   5       57.20       95.97     46.16 o
 -12   3   5       11.45       22.55     39.88 o
 -11   3   5      170.62      210.95     49.12 o
 -10   3   5        6.39        1.14     35.67 o
  -9   3   5      271.09      360.40     47.50 o
  -8   3   5      721.85      718.78     49.51 o
  -7   3   5        4.40       -6.42     18.27 o
  -6   3   5     1930.10     1848.06     73.34 o
  -5   3   5     3539.90     3743.69    119.29 o
  -4   3   5     2454.92     2400.97     72.24 o
  -3   3   5    17320.58    16856.89    403.34 o
  -2   3   5     1882.67     1948.12     55.44 o
  -1   3   5     6022.05     6127.51    117.73 o
   0   3   5    19548.08    19884.86    519.51 o
   1   3   5      328.27      170.23     47.72 o
   2   3   5     7723.88     8103.87    638.49 o
   3   3   5     1971.29     1549.85     76.65 o
   4   3   5      114.23      105.27     17.92 o
   5   3   5      325.99      293.20     20.11 o
   6   3   5      990.77      996.86     38.74 o
   7   3   5      368.43      393.56     38.37 o
   8   3   5        0.78       19.94     14.07 o
   9   3   5       93.15       97.25     23.31 o
  10   3   5        8.46       -2.92     21.05 o
  11   3   5      122.02       57.17     30.46 o
  12   3   5        0.34       -9.06     33.13 o
  13   3   5       97.05       62.77     42.87 o
 -11   4   5        9.39      -36.64     37.38 o
 -10   4   5      269.36      325.00     61.63 o
  -9   4   5       10.71        6.97     29.34 o
  -8   4   5      552.23      569.73     62.33 o
  -7   4   5     1088.97     1226.43     61.43 o
  -6   4   5      113.39       94.71     30.49 o
  -5   4   5     3854.99     3902.38    153.60 o
  -4   4   5     5316.73     5305.31    140.39 o
  -3   4   5     2463.12     2643.34     76.14 o
  -2   4   5     6250.07     6095.92    152.38 o
  -1   4   5      744.93      729.50     22.66 o
   0   4   5    12860.76    13234.62    348.07 o
   1   4   5     4500.14     4248.95    352.35 o
   2   4   5        2.05      -21.02     24.93 o
   3   4   5      223.77      169.37     52.80 o
   4   4   5       10.97       41.13      6.73 o
   5   4   5     2093.55     2200.56     63.41 o
   6   4   5       17.31       30.96     12.01 o
   7   4   5      817.09      804.41     40.84 o
   8   4   5       21.72       50.64     17.91 o
   9   4   5       27.48       14.71     15.71 o
  10   4   5        3.74        9.36     21.43 o
  11   4   5       25.34       33.26     25.90 o
  12   4   5       21.53       -5.52     27.85 o
  13   4   5        0.09       24.20     34.80 o
 -11   5   5        0.42      -34.49     40.60 o
 -10   5   5       47.47       22.52     56.53 o
  -9   5   5      368.95      457.44     65.71 o
  -8   5   5       63.45       23.36     26.89 o
  -7   5   5      873.49      846.08     60.31 o
  -6   5   5      549.76      499.80     38.37 o
  -5   5   5       22.85        9.38     15.97 o
  -4   5   5     2841.63     2730.05     82.80 o
  -3   5   5     2325.57     2526.06     83.37 o
  -2   5   5      931.60      811.23     30.72 o
  -1   5   5     1829.45     1737.90     49.30 o
   0   5   5      100.91      105.17     10.22 o
   1   5   5      964.54      888.42     26.43 o
   2   5   5       97.99       75.45     42.95 o
   3   5   5        2.27       12.39     31.43 o
   4   5   5     1285.45     1439.97     66.23 o
   5   5   5      133.32      123.98     24.57 o
   6   5   5        6.84      -10.43     10.43 o
   7   5   5       68.01       68.84     20.87 o
   8   5   5       81.32       94.10     23.84 o
   9   5   5      670.93      621.91     44.81 o
  10   5   5      127.97      104.58     28.95 o
  11   5   5       10.54       13.87     26.35 o
  12   5   5       22.51       12.84     39.35 o
  13   5   5        0.23        0.17     31.65 o
 -10   6   5       17.54       -0.11     39.65 o
  -9   6   5       45.29       25.71     36.89 o
  -8   6   5      122.50       97.08     31.17 o
  -7   6   5      472.65      483.79     49.71 o
  -6   6   5      171.07      251.19     36.48 o
  -5   6   5      204.39      216.93     25.69 o
  -4   6   5       97.36       96.36     18.38 o
  -3   6   5     3810.53     3594.25    112.88 o
  -2   6   5      548.92      561.36     26.52 o
  -1   6   5     1667.38     1616.53     49.46 o
   0   6   5     2628.01     2376.73     67.37 o
   1   6   5       20.35       41.72     12.85 o
   2   6   5     1131.18     1025.73     35.95 o
   3   6   5     3386.46     3476.88    179.36 o
   4   6   5     1142.17     1373.42    124.07 o
   5   6   5     2512.92     2373.09     66.86 o
   6   6   5      191.07      225.24     35.84 o
   7   6   5      221.59      219.65     22.77 o
   8   6   5      300.38      377.85     30.50 o
   9   6   5       60.71       29.73     18.01 o
  10   6   5      256.18      277.52     39.26 o
  11   6   5        0.26      -13.48     22.28 o
  12   6   5        5.10       30.37     29.48 o
  13   6   5        0.84      -14.45     32.25 o
 -10   7   5        4.69       20.75     43.82 o
  -9   7   5       35.01       72.61     61.33 o
  -8   7   5       31.15       28.78     28.66 o
  -7   7   5        1.01        3.19     24.00 o
  -6   7   5       24.15      -13.64     18.12 o
  -5   7   5       16.80       57.07     20.63 o
  -4   7   5        4.54       -4.95     18.14 o
  -3   7   5       67.04       89.39     18.51 o
  -2   7   5     3250.54     3352.49     93.49 o
  -1   7   5     1131.06     1114.09     38.24 o
   0   7   5     3047.75     3055.60     99.99 o
   1   7   5     5728.85     5396.41    160.63 o
   2   7   5        3.68       14.37     11.88 o
   3   7   5    12248.58    12265.81    306.91 o
   4   7   5     4858.43     4972.23    203.13 o
   5   7   5     1145.12     1219.15     39.59 o
   6   7   5     3477.55     3190.68    107.62 o
   7   7   5      120.61       98.90     18.49 o
   8   7   5      172.59      134.32     23.01 o
   9   7   5      589.10      510.29     37.63 o
  10   7   5       23.26       18.60     22.84 o
  11   7   5       62.37       70.92     28.46 o
  12   7   5       15.71       46.05     33.05 o
  13   7   5       11.00        4.52     29.99 o
  -9   8   5        0.56        7.54     41.26 o
  -8   8   5       34.96       22.27     28.16 o
  -7   8   5       28.93       -1.12     25.37 o
  -6   8   5        9.20       14.09     20.32 o
  -5   8   5       61.16       20.28     21.87 o
  -4   8   5      743.29      824.13     55.44 o
  -3   8   5        0.26        4.12     16.43 o
  -2   8   5      481.34      452.22     30.64 o
  -1   8   5     7345.66     7229.26    193.06 o
   0   8   5        7.14        3.56     12.17 o
   1   8   5    10515.92    10179.94    297.83 o
   2   8   5     6611.34     6110.18    243.23 o
   3   8   5        7.77        9.72     10.82 o
   4   8   5     4689.60     4444.37    119.28 o
   5   8   5     2715.30     2502.13    141.37 o
   6   8   5      569.72      608.39     81.67 o
   7   8   5     2807.02     2623.28     92.37 o
   8   8   5     1168.84     1084.43     96.17 o
   9   8   5        2.11      -10.30     16.39 o
  10   8   5      526.48      574.95     51.17 o
  11   8   5       12.41       -3.22     25.22 o
  12   8   5       47.61       63.49     29.41 o
  13   8   5        8.16      -17.26     30.13 o
  -8   9   5       25.33        6.00     38.26 o
  -7   9   5        3.01       16.34     28.44 o
  -6   9   5       58.38       20.71     22.53 o
  -5   9   5       37.38       32.41     23.66 o
  -4   9   5        7.42       34.99     22.18 o
  -3   9   5      715.94      733.86     91.61 o
  -2   9   5       15.81       20.70     15.20 o
  -1   9   5       74.03       79.04     15.72 o
   0   9   5     1891.70     1810.96     71.25 o
   1   9   5      219.22      262.54     30.33 o
   2   9   5     5566.42     5471.68    169.65 o
   3   9   5     3994.92     3744.54    119.82 o
   4   9   5      439.93      429.33     57.72 o
   5   9   5     4012.86     3744.46    120.69 o
   6   9   5      987.89     1018.10     81.64 o
   7   9   5      574.64      681.09    144.13 o
   8   9   5     2295.21     2330.58    103.60 o
   9   9   5      175.73      140.01     41.33 o
  10   9   5      282.70      236.45     37.98 o
  11   9   5      125.74       84.04     30.30 o
  12   9   5        0.00       -8.52     25.64 o
  13   9   5       35.30       47.61     33.59 o
  -7  10   5       27.37       34.13     36.23 o
  -6  10   5        2.02       24.25     28.17 o
  -5  10   5       72.76       70.75     28.48 o
  -4  10   5        0.27        4.82     21.02 o
  -3  10   5        4.71      -17.27     17.27 o
  -2  10   5     1117.20     1126.77     80.16 o
  -1  10   5      257.25      259.13     29.86 o
   0  10   5       10.26       -8.50     15.37 o
   1  10   5     1056.18     1171.51     62.96 o
   2  10   5      250.95      206.71     40.66 o
   3  10   5      761.99      877.09     85.16 o
   4  10   5     1830.05     1922.56    106.23 o
   5  10   5      196.74      203.66     27.30 o
   6  10   5     1999.88     2052.98     77.79 o
   7  10   5      469.16      490.28     88.15 o
   8  10   5      161.55      141.74     23.78 o
   9  10   5      585.03      574.23     49.26 o
  10  10   5       61.05       45.12     26.29 o
  11  10   5      201.01      108.05     33.57 o
  12  10   5      182.97      221.84     42.49 o
  13  10   5        0.24       10.44     38.07 o
  -7  11   5       81.48       63.72     65.44 o
  -6  11   5      159.31      123.08     38.83 o
  -5  11   5        1.79       -8.63     33.59 o
  -4  11   5        3.42       -4.40     29.72 o
  -3  11   5        0.16      -11.02     24.81 o
  -2  11   5       46.64       64.41     68.36 o
  -1  11   5      610.60      568.91     49.90 o
   0  11   5        3.16      -10.14     15.55 o
   1  11   5       64.43       81.81     20.38 o
   2  11   5      921.71      941.68     62.71 o
   3  11   5        1.90        5.46     14.47 o
   4  11   5     1031.04     1002.19     49.51 o
   5  11   5      212.38      193.02     24.40 o
   6  11   5     1293.59     1333.78     97.49 o
   7  11   5     1989.55     1857.53     76.48 o
   8  11   5      100.08      104.20     26.78 o
   9  11   5      873.25      908.33     63.92 o
  10  11   5      578.20      553.73     54.26 o
  11  11   5       78.55      105.11     34.28 o
  12  11   5      369.17      469.81     58.04 o
  13  11   5       94.66       89.15     41.05 o
  -6  12   5       37.80       84.01     43.71 o
  -5  12   5       26.86       45.01     40.93 o
  -4  12   5      110.35       33.22     35.72 o
  -3  12   5       42.48       13.38     29.77 o
  -2  12   5       51.46       76.77     32.85 o
  -1  12   5       69.84       33.40     24.44 o
   0  12   5       76.39       53.65     26.41 o
   1  12   5      171.67      164.88     30.93 o
   2  12   5      763.96      743.84     66.84 o
   3  12   5      202.67      222.75     34.80 o
   4  12   5      309.63      352.91     50.92 o
   5  12   5     1071.01     1154.64     56.63 o
   6  12   5       71.96       82.68     29.35 o
   7  12   5     1236.65     1236.51     62.04 o
   8  12   5     1007.63      998.29     76.80 o
   9  12   5        0.66       -1.80     22.05 o
  10  12   5      594.16      517.42     61.42 o
  11  12   5      443.76      445.90     53.91 o
  12  12   5        3.94       -0.41     30.39 o
  -4  13   5        8.02       35.89     41.80 o
  -3  13   5      354.29      325.94     57.81 o
  -2  13   5       41.58       40.84     83.37 o
  -1  13   5        0.82        0.23     27.89 o
   0  13   5      212.51      129.88     32.99 o
   1  13   5       21.31        2.87     38.49 o
   2  13   5      756.91      743.34     71.06 o
   3  13   5      836.61      952.63     65.68 o
   4  13   5      236.71      283.55     63.81 o
   5  13   5      337.58      354.08     42.28 o
   6  13   5      770.36      864.15     62.43 o
   7  13   5      146.34      168.62     71.50 o
   8  13   5      542.56      662.01     77.71 o
   9  13   5      686.02      825.51     66.10 o
  10  13   5       42.56       85.43     33.41 o
  11  13   5      173.02      139.04     59.83 o
  12  13   5      293.13      243.00     52.63 o
  -3  14   5       49.64      129.01     47.28 o
  -2  14   5      145.97      167.35     49.99 o
  -1  14   5      189.08      215.79     51.71 o
   0  14   5       18.47       11.68     29.73 o
   1  14   5      130.29      129.23     35.22 o
   2  14   5        1.41        8.87     24.24 o
   3  14   5        6.45       29.98     25.75 o
   4  14   5      508.12      572.08     54.54 o
   5  14   5       91.15       77.87     29.33 o
   6  14   5       30.62       41.51     36.14 o
   7  14   5      506.10      478.63     60.85 o
   8  14   5      180.64      141.91     45.99 o
   9  14   5      265.62      317.14     48.24 o
  10  14   5      315.30      265.94     59.99 o
  11  14   5       53.14       44.79     37.10 o
  -1  15   5       69.58        8.93     38.94 o
   0  15   5      223.08      248.03     54.19 o
   1  15   5       81.11       86.38     80.27 o
   2  15   5       18.75      -13.61     26.22 o
   3  15   5      246.25      297.50     46.33 o
   4  15   5       32.49       33.96     29.39 o
   5  15   5      166.93      144.46     36.67 o
   6  15   5        5.75        9.94     25.87 o
   7  15   5        3.89       22.69     28.77 o
   8  15   5      131.93      124.47     42.67 o
   9  15   5       17.95       16.66     34.57 o
  10  15   5       27.32       32.88     37.75 o
   1  16   5       95.27      113.71     43.88 o
   2  16   5       10.21       46.39     38.01 o
   3  16   5       57.70       39.11     33.72 o
   4  16   5        9.01       22.33     30.45 o
   5  16   5       36.81      -24.61     28.64 o
   6  16   5       13.59       45.40     33.15 o
   7  16   5       62.05       85.66     39.44 o
   8  16   5       54.88       41.77     54.44 o
  -7 -13   6      318.00      272.72     80.84 o
  -6 -13   6      226.06      206.70     49.30 o
  -5 -13   6      943.95      915.29    145.22 o
  -4 -13   6      338.21      412.78     62.07 o
  -3 -13   6      326.15      269.68     51.42 o
  -2 -13   6      387.92      398.55     87.30 o
  -1 -13   6        3.41       35.74     52.55 o
   0 -13   6       22.88      -43.00     48.33 o
  -9 -12   6      229.64      181.84     76.98 o
  -8 -12   6        2.06       18.86     32.36 o
  -7 -12   6      467.11      571.14     69.57 o
  -6 -12   6      361.17      362.17     56.73 o
  -5 -12   6      329.21      234.26     48.82 o
  -4 -12   6      992.51     1153.28     91.35 o
  -3 -12   6      173.64      138.96     33.90 o
  -2 -12   6      289.71      272.65     41.33 o
  -1 -12   6      136.21      139.38     32.59 o
   0 -12   6       10.57       32.30     35.91 o
   1 -12   6       46.83       61.30     49.12 o
   2 -12   6       99.51       76.40     52.78 o
 -10 -11   6       61.52       48.22     38.62 o
  -9 -11   6       94.94       83.69     41.36 o
  -8 -11   6      274.35      214.03     49.34 o
  -7 -11   6        0.03        7.81     29.61 o
  -6 -11   6      773.52      664.55     56.37 o
  -5 -11   6      226.20      143.12     32.67 o
  -4 -11   6      270.45      239.12     44.29 o
  -3 -11   6      601.19      550.60     50.26 o
  -2 -11   6        0.62       -2.73     21.83 o
  -1 -11   6      689.58      604.68     52.95 o
   0 -11   6      187.17      206.78     35.28 o
   1 -11   6       21.90       28.27     52.52 o
   2 -11   6      318.43      265.88     55.86 o
   3 -11   6       14.11        8.88     35.25 o
   4 -11   6       38.84       53.74     39.98 o
 -11 -10   6       10.35       -0.62     36.83 o
 -10 -10   6       15.29       21.04     34.44 o
  -9 -10   6       39.57       49.53     36.34 o
  -8 -10   6      333.75      287.46     40.85 o
  -7 -10   6       42.11        8.88     31.29 o
  -6 -10   6      217.03      191.05     35.95 o
  -5 -10   6      760.65      813.01     61.24 o
  -4 -10   6       17.25       17.79     24.22 o
  -3 -10   6      791.45      852.54     62.38 o
  -2 -10   6      855.78      787.88     61.03 o
  -1 -10   6      234.93      296.17     44.61 o
   0 -10   6     1514.52     1748.88     94.70 o
   1 -10   6      276.62      234.55     36.33 o
   2 -10   6      156.54      179.85     45.90 o
   3 -10   6      491.61      434.42     66.28 o
   4 -10   6        7.71       15.22     40.16 o
   5 -10   6       64.43       76.20     54.58 o
 -11  -9   6        3.17       24.56     34.59 o
 -10  -9   6        4.50       -4.66     29.08 o
  -9  -9   6        3.46        5.76     24.12 o
  -8  -9   6        5.63       36.28     27.50 o
  -7  -9   6      329.59      403.74     45.59 o
  -6  -9   6       23.04        6.09     21.68 o
  -5  -9   6      371.24      310.58     40.28 o
  -4  -9   6     1092.50     1079.99     67.42 o
  -3  -9   6       66.66       70.27     26.66 o
  -2  -9   6     2303.48     2506.57    111.58 o
  -1  -9   6     1040.74      949.83     64.76 o
   0  -9   6      767.57      904.61     82.05 o
   1  -9   6     1021.95     1073.16     71.61 o
   2  -9   6       84.93       73.06     38.26 o
   3  -9   6      196.56      219.19     48.93 o
   4  -9   6      538.98      508.01     68.22 o
   5  -9   6       41.91       10.85     35.86 o
   6  -9   6        9.97       26.96     41.43 o
 -12  -8   6       20.80       24.41     36.53 o
 -11  -8   6        1.09        8.97     31.29 o
 -10  -8   6        3.52      -14.83     23.87 o
  -9  -8   6       18.52       21.18     25.77 o
  -8  -8   6      158.47      106.43     33.65 o
  -7  -8   6       32.42       41.09     41.20 o
  -6  -8   6      935.25      947.79     62.87 o
  -5  -8   6        0.62        5.93     19.83 o
  -4  -8   6      790.38      904.56     75.34 o
  -3  -8   6     2005.82     2053.42     82.30 o
  -2  -8   6       63.03       91.68     22.91 o
  -1  -8   6      933.85     1060.99     56.00 o
   0  -8   6      775.05      682.38     46.04 o
   1  -8   6        0.53       23.46     19.20 o
   2  -8   6      906.57      799.33     69.53 o
   3  -8   6     1299.16     1219.03     76.23 o
   4  -8   6       19.60       20.52     33.05 o
   5  -8   6      540.97      594.48     97.73 o
   6  -8   6      111.29      107.45     49.17 o
   7  -8   6       13.41       63.55     43.97 o
 -12  -7   6       16.86      -18.05     33.00 o
 -11  -7   6       18.97       40.93     27.85 o
 -10  -7   6       38.33       38.76     25.69 o
  -9  -7   6        1.79      -18.34     21.35 o
  -8  -7   6      158.84      186.45     34.70 o
  -7  -7   6      646.68      665.64     52.90 o
  -6  -7   6      119.21      133.86     25.79 o
  -5  -7   6      207.07      173.81     50.39 o
  -4  -7   6       74.57       46.74     21.65 o
  -3  -7   6      778.14      777.70     45.70 o
  -2  -7   6     1936.50     1894.48     76.47 o
  -1  -7   6      269.41      302.57     31.46 o
   0  -7   6      359.80      347.53     47.78 o
   1  -7   6     2482.62     2342.33     89.33 o
   2  -7   6      168.13      163.73     27.18 o
   3  -7   6     1765.21     1635.68     73.52 o
   4  -7   6     1085.39     1208.00     91.96 o
   5  -7   6      298.39      300.31     43.54 o
   6  -7   6      817.47      878.85    206.74 o
   7  -7   6        0.11       23.80     35.31 o
   8  -7   6       96.82       76.17     42.95 o
 -12  -6   6       58.79      112.09     43.65 o
 -11  -6   6       55.77       53.00     32.47 o
 -10  -6   6       85.44      109.89     32.18 o
  -9  -6   6       72.24       43.52     26.40 o
  -8  -6   6       23.41        8.30     22.76 o
  -7  -6   6      154.92      175.63     41.43 o
  -6  -6   6      576.23      543.67     42.55 o
  -5  -6   6       60.99       37.07     18.31 o
  -4  -6   6      735.68      879.20     47.55 o
  -3  -6   6      776.70      771.47     44.03 o
  -2  -6   6       23.37       27.15     16.36 o
  -1  -6   6     1195.28     1181.49     54.33 o
   0  -6   6      369.77      318.55     30.05 o
   1  -6   6     2724.40     2716.49     97.26 o
   2  -6   6      567.79      557.18     39.91 o
   3  -6   6        0.52      -10.62     20.36 o
   4  -6   6      909.28      973.57     55.67 o
   5  -6   6       94.80      116.60     29.82 o
   6  -6   6      851.29      688.39     59.44 o
   7  -6   6      511.96      530.61     69.74 o
   8  -6   6        2.08        0.51     35.95 o
   9  -6   6      100.39      158.53     50.46 o
 -13  -5   6       13.36       35.26     67.91 o
 -12  -5   6       41.50       26.33     33.92 o
 -11  -5   6      192.54      238.10     48.28 o
 -10  -5   6      183.00      172.63     36.99 o
  -9  -5   6       33.36       63.99     26.75 o
  -8  -5   6      201.71      185.36     32.37 o
  -7  -5   6       12.28       52.14     21.76 o
  -6  -5   6        7.29       21.84     18.30 o
  -5  -5   6      249.38      278.65     28.81 o
  -4  -5   6      126.19      125.74     22.07 o
  -3  -5   6      333.92      408.96     31.66 o
  -2  -5   6        8.03       11.83     25.00 o
  -1  -5   6      185.60      196.16     24.19 o
   0  -5   6       11.35       32.06     16.93 o
   1  -5   6      909.16      962.99     48.11 o
   2  -5   6     1477.31     1678.16     68.17 o
   3  -5   6       39.66       49.75     18.70 o
   4  -5   6      518.93      502.95     45.41 o
   5  -5   6     1355.57     1317.88     63.94 o
   6  -5   6        5.08       36.55     24.62 o
   7  -5   6      984.92     1087.31     74.01 o
   8  -5   6      462.90      522.77     74.92 o
   9  -5   6       23.70       62.02     49.65 o
  10  -5   6      178.90      201.61     56.51 o
 -13  -4   6      142.40      144.67     62.58 o
 -12  -4   6        1.79       11.71     35.69 o
 -11  -4   6      205.83      182.13     40.69 o
 -10  -4   6      269.35      232.11     39.94 o
  -9  -4   6      102.26       70.93     27.45 o
  -8  -4   6      461.43      464.61     39.78 o
  -7  -4   6      508.48      477.93     38.79 o
  -6  -4   6      508.75      523.10     73.90 o
  -5  -4   6        1.15        3.79     18.27 o
  -4  -4   6      215.11      200.64     23.93 o
  -3  -4   6     1182.27     1150.36     49.46 o
  -2  -4   6      472.32      471.18     30.70 o
  -1  -4   6      838.82      829.84     40.20 o
   0  -4   6     1070.23     1134.45     48.44 o
   1  -4   6      340.85      415.60     37.33 o
   2  -4   6       93.16       87.00     18.66 o
   3  -4   6     1696.65     1602.46     67.51 o
   4  -4   6      217.25      270.30     29.09 o
   5  -4   6      705.66      624.24     42.72 o
   6  -4   6     1741.73     1690.74     85.02 o
   7  -4   6       69.61       91.06     31.35 o
   8  -4   6      618.93      649.61     68.60 o
   9  -4   6      503.74      613.33    105.03 o
  10  -4   6       32.72      -20.90     40.12 o
 -13  -3   6       73.58       80.35     44.62 o
 -12  -3   6      252.16      267.16     52.81 o
 -11  -3   6        0.02      -22.63     24.65 o
 -10  -3   6      308.20      285.33     42.62 o
  -9  -3   6      355.47      416.34     46.30 o
  -8  -3   6       99.58       80.12     23.87 o
  -7  -3   6     2807.40     2758.47     99.74 o
  -6  -3   6      265.53      282.61     30.07 o
  -5  -3   6     2057.24     2022.11     75.59 o
  -4  -3   6       64.91       78.36     17.72 o
  -3  -3   6        2.50        2.58     14.15 o
  -2  -3   6     4142.79     4394.69    132.04 o
  -1  -3   6      777.07      712.99     37.30 o
   0  -3   6       35.14       28.78     12.81 o
   1  -3   6      744.43      717.40     34.17 o
   2  -3   6     1809.50     1722.47     68.49 o
   3  -3   6      746.38      820.74     41.74 o
   4  -3   6     2244.11     2359.07     84.44 o
   5  -3   6     1192.14     1265.60     58.11 o
   6  -3   6      569.46      542.11     39.81 o
   7  -3   6      879.33      955.41     63.75 o
   8  -3   6        7.88       46.77     28.06 o
   9  -3   6      441.31      423.80     88.58 o
  10  -3   6      389.80      391.21     79.13 o
  11  -3   6       70.39       23.76     60.62 o
 -13  -2   6        0.04       -0.68     44.63 o
 -12  -2   6      155.18      251.58     51.83 o
 -11  -2   6      386.86      480.51     58.13 o
 -10  -2   6        0.92        2.83     24.99 o
  -9  -2   6      838.52      816.22     60.47 o
  -8  -2   6      718.86      779.67     56.70 o
  -7  -2   6     1486.21     1363.38     75.08 o
  -6  -2   6     1992.14     1888.55     73.04 o
  -5  -2   6      651.19      742.90     72.27 o
  -4  -2   6     2403.77     1996.17     71.30 o
  -3  -2   6      104.11      131.38     18.00 o
  -2  -2   6      231.31      205.18     17.52 o
  -1  -2   6       94.82       71.23     12.02 o
   0  -2   6     2680.07     2619.37     74.07 o
   1  -2   6       15.35        3.94      8.67 o
   2  -2   6       99.25       70.93     12.71 o
   3  -2   6      452.02      500.08     26.93 o
   4  -2   6     1010.00     1091.21     58.49 o
   5  -2   6     1010.62     1042.51     44.34 o
   6  -2   6      329.09      376.36     36.63 o
   7  -2   6      562.39      504.88     46.37 o
   8  -2   6      355.97      421.12     54.61 o
   9  -2   6        0.49      -17.90     27.21 o
  10  -2   6      334.27      425.91     75.34 o
  11  -2   6      129.19       79.21     44.78 o
 -12  -1   6        5.83        2.20     35.16 o
 -11  -1   6      424.30      507.31    105.27 o
 -10  -1   6      532.78      594.88     72.54 o
  -9  -1   6        2.89       -8.43     20.53 o
  -8  -1   6     2239.10     2337.19    103.19 o
  -7  -1   6     1030.76     1074.17     55.72 o
  -6  -1   6      436.31      419.05     43.80 o
  -5  -1   6     2440.11     2284.91     81.03 o
  -4  -1   6     1790.14     1625.56     60.84 o
  -3  -1   6     2585.67     2599.42     75.13 o
  -2  -1   6     1438.88     1409.32     45.88 o
  -1  -1   6     2720.38     2962.36     80.50 o
   0  -1   6      594.91      525.72     23.39 o
   1  -1   6      472.82      478.08     22.01 o
   2  -1   6      267.95      357.75     24.71 o
   3  -1   6       30.30       30.11     11.92 o
   4  -1   6      178.02      137.70     24.52 o
   5  -1   6      163.98      161.20     24.00 o
   6  -1   6        2.14      -13.19     14.55 o
   7  -1   6        0.06       10.78     18.90 o
   8  -1   6      210.48      235.78     35.00 o
   9  -1   6      366.05      505.61     48.90 o
  10  -1   6       13.19      -22.38     22.38 o
  11  -1   6      108.62      145.69     91.69 o
  12  -1   6       14.47      -21.56     39.15 o
 -12   0   6      134.35      228.72     69.48 o
 -11   0   6        7.24       55.27     34.97 o
 -10   0   6      304.16      378.67     48.28 o
  -9   0   6      750.29      830.51     61.76 o
  -8   0   6       90.77       81.08     32.46 o
  -7   0   6     2194.13     2207.48     99.19 o
  -6   0   6     1148.92     1234.63     73.38 o
  -5   0   6      555.14      560.39     34.86 o
  -4   0   6     1928.42     1965.59     69.16 o
  -3   0   6      470.23      451.34     23.80 o
  -2   0   6     1383.57     1262.89     37.92 o
  -1   0   6      471.78      391.13     21.34 o
   0   0   6        7.21        2.90      6.23 o
   1   0   6      450.03      568.62     20.72 o
   2   0   6      194.25      242.77     23.43 o
   3   0   6       77.38      138.96     13.34 o
   4   0   6       48.27       57.93     11.32 o
   5   0   6      179.35      171.04     15.83 o
   6   0   6       70.25       61.90     14.95 o
   7   0   6        0.57      -15.49     15.49 o
   8   0   6       73.10        5.49     21.16 o
   9   0   6      389.48      380.62     41.91 o
  10   0   6      179.93      180.74     36.50 o
  11   0   6       92.01       86.15     81.39 o
  12   0   6      187.89      167.24     52.39 o
 -12   1   6       34.22       65.98     46.45 o
 -11   1   6       89.83       85.93     45.04 o
 -10   1   6        0.90       -8.78     35.79 o
  -9   1   6      512.32      485.15     62.54 o
  -8   1   6      561.06      511.19     37.83 o
  -7   1   6       31.70        8.16     18.24 o
  -6   1   6     4464.01     4334.93    136.73 o
  -5   1   6        0.55      -11.57     13.69 o
  -4   1   6     1711.06     1689.68     50.51 o
  -3   1   6     1538.57     1398.34     41.87 o
  -2   1   6       52.49       36.11      7.87 o
  -1   1   6     2119.06     2360.20     58.10 o
   0   1   6      983.20     1042.25     28.98 o
   1   1   6      223.39      214.45      9.74 o
   2   1   6      474.60      412.78     16.25 o
   3   1   6      350.50      317.55     15.52 o
   4   1   6      187.14      179.50     16.30 o
   5   1   6     1242.17     1269.64     40.50 o
   6   1   6       24.19        6.59     10.29 o
   7   1   6        8.65        8.34     14.34 o
   8   1   6       14.50        6.62     16.58 o
   9   1   6      130.52      105.86     31.20 o
  10   1   6       78.95       60.98     28.64 o
  11   1   6       34.19       58.91     36.17 o
  12   1   6       31.33       49.60     40.44 o
  13   1   6      166.70      126.04     52.08 o
 -12   2   6        3.62      -39.97     39.97 o
 -11   2   6       48.64       19.90     40.28 o
 -10   2   6       91.67       42.27     33.73 o
  -9   2   6       22.43      -11.04     22.61 o
  -8   2   6      213.93      205.37     28.22 o
  -7   2   6       83.58       86.36     25.89 o
  -6   2   6      438.96      490.83     36.48 o
  -5   2   6     3579.21     3569.40    114.83 o
  -4   2   6      648.61      707.72     48.12 o
  -3   2   6      190.91      162.64     15.66 o
  -2   2   6     4871.84     4852.36    122.84 o
  -1   2   6       72.32       67.69      6.71 o
   0   2   6     7748.11     8401.68    182.45 o
   1   2   6     6540.49     7060.18    188.28 o
   2   2   6     3783.31     4063.84    110.69 o
   3   2   6     2226.73     2294.05     95.55 o
   4   2   6      160.29      156.97     22.29 o
   5   2   6      992.59      973.81     46.94 o
   6   2   6     1342.03     1296.64     41.21 o
   7   2   6      126.06      134.34     27.94 o
   8   2   6        9.51       -2.33     14.23 o
   9   2   6      403.31      405.70     65.40 o
  10   2   6       28.45       -3.07     23.73 o
  11   2   6      184.92      127.38     35.32 o
  12   2   6      151.65      169.47     49.65 o
  13   2   6       44.01       56.77     40.85 o
 -11   3   6        0.04        0.03     42.05 o
 -10   3   6      160.24      193.97     42.57 o
  -9   3   6      145.54       88.61     41.99 o
  -8   3   6        1.67      -18.00     18.00 o
  -7   3   6     1051.78     1085.09     56.88 o
  -6   3   6      251.33      241.14     28.85 o
  -5   3   6      684.28      667.94     48.40 o
  -4   3   6     7901.89     7743.58    196.69 o
  -3   3   6      838.41      867.39     75.01 o
  -2   3   6     8795.01     8474.08    206.75 o
  -1   3   6    12675.55    12649.73    253.51 o
   0   3   6      466.33      438.63     21.87 o
   1   3   6    21980.51    20964.72    776.70 o
   2   3   6     6174.23     5426.58    447.24 o
   3   3   6     1438.27     1351.25     65.73 o
   4   3   6     1883.62     1565.93     41.67 o
   5   3   6     3171.36     2993.05    183.09 o
   6   3   6      498.60      536.61     65.29 o
   7   3   6     1404.94     1439.93     82.25 o
   8   3   6      229.24      250.94     22.67 o
   9   3   6      154.10      161.00     32.17 o
  10   3   6      145.88      184.15     35.39 o
  11   3   6       14.24        6.63     27.06 o
  12   3   6       41.97       76.22     34.21 o
  13   3   6       15.24      -28.46     35.50 o
 -11   4   6       16.78      -32.65     32.65 o
 -10   4   6        0.03        3.33     35.68 o
  -9   4   6      301.28      320.30     47.23 o
  -8   4   6       76.01       55.13     28.95 o
  -7   4   6      295.24      355.43     36.12 o
  -6   4   6     2729.28     2645.96     95.66 o
  -5   4   6     1279.79     1339.15     57.14 o
  -4   4   6     1855.81     1857.54     68.53 o
  -3   4   6     8045.54     7428.79    209.18 o
  -2   4   6       13.45        3.70      8.17 o
  -1   4   6     6222.93     5947.83    132.89 o
   0   4   6    25158.32    26049.84    680.04 o
   1   4   6      871.64     1043.02     83.57 o
   2   4   6     9903.62     9990.51    787.20 o
   3   4   6     1330.43      759.07    105.10 o
   4   4   6     1202.92     1298.36     38.38 o
   5   4   6     2318.29     2123.84     70.44 o
   6   4   6      441.66      396.85     56.09 o
   7   4   6      502.43      490.08     47.23 o
   8   4   6       43.47       85.31     22.06 o
   9   4   6      238.60      191.75     27.03 o
  10   4   6       70.86       49.26     25.33 o
  11   4   6       67.55        5.27     26.83 o
  12   4   6        2.14      -25.65     25.65 o
  13   4   6        1.24      -31.59     31.59 o
 -11   5   6       15.38       67.28     48.57 o
 -10   5   6       33.91        0.12     36.62 o
  -9   5   6       33.48       47.18     31.64 o
  -8   5   6      211.58      277.65     42.72 o
  -7   5   6      183.11      249.25     38.24 o
  -6   5   6      235.11      248.38     30.44 o
  -5   5   6      995.70     1046.63     52.05 o
  -4   5   6      330.01      283.69     32.71 o
  -3   5   6     1596.24     1623.01     48.49 o
  -2   5   6     5436.68     5460.00    138.88 o
  -1   5   6      793.38      775.52     26.43 o
   0   5   6     1956.93     1797.40     54.57 o
   1   5   6    11117.11    11265.30    317.12 o
   2   5   6     1969.16     2307.53    217.76 o
   3   5   6     2962.42     2736.90    258.02 o
   4   5   6      757.59      735.01    112.91 o
   5   5   6      633.13      633.30     25.88 o
   6   5   6      236.29      238.41     19.58 o
   7   5   6        4.25       29.62     13.55 o
   8   5   6       22.52       36.76     16.64 o
   9   5   6       13.83       -5.77     14.33 o
  10   5   6       19.79       35.19     24.55 o
  11   5   6        0.73       -4.34     24.48 o
  12   5   6        2.76        2.24     25.72 o
  13   5   6        5.86       -8.73     30.29 o
 -10   6   6       25.81       57.32     44.03 o
  -9   6   6        0.93      -33.76     33.76 o
  -8   6   6       15.87       34.02     28.49 o
  -7   6   6      234.52      201.93     35.77 o
  -6   6   6       21.91       64.69     26.49 o
  -5   6   6      122.06      136.86     31.98 o
  -4   6   6       14.79       24.54     14.69 o
  -3   6   6      325.35      343.85     23.45 o
  -2   6   6     1057.56     1027.61     37.02 o
  -1   6   6     2573.58     2623.01     70.65 o
   0   6   6        7.82        1.03      8.30 o
   1   6   6     3550.83     3356.11     88.84 o
   2   6   6     6204.20     5342.30    452.01 o
   3   6   6     2770.23     3718.30    334.53 o
   4   6   6     3859.25     3465.76    318.99 o
   5   6   6       69.90       40.95     10.98 o
   6   6   6     1097.30     1059.42     43.75 o
   7   6   6      763.08      680.11     57.70 o
   8   6   6       20.84       -0.04     14.42 o
   9   6   6      188.85      195.68     26.86 o
  10   6   6      126.67       87.80     27.79 o
  11   6   6        3.93      -25.57     28.82 o
  12   6   6        0.23       13.55     26.21 o
  13   6   6        3.57        1.97     31.31 o
 -10   7   6       28.63        1.72     43.45 o
  -9   7   6       18.32        4.23     34.18 o
  -8   7   6       20.59       26.80     30.75 o
  -7   7   6       20.35       26.26     26.24 o
  -6   7   6       66.94        9.78     23.23 o
  -5   7   6       18.09        1.00     16.50 o
  -4   7   6      184.59      163.74     35.81 o
  -3   7   6      259.50      283.10     26.21 o
  -2   7   6       47.32       44.93     13.70 o
  -1   7   6     1150.96     1098.47     41.41 o
   0   7   6     1491.36     1397.38     60.11 o
   1   7   6     4221.27     4265.43    129.91 o
   2   7   6    10043.57     9938.37    249.54 o
   3   7   6     1657.22     1406.80    192.05 o
   4   7   6     3439.98     3707.29    167.51 o
   5   7   6     4117.62     3828.61    101.15 o
   6   7   6        4.40       31.68     11.22 o
   7   7   6     1466.31     1525.84    104.81 o
   8   7   6     2793.47     2708.00    108.58 o
   9   7   6       93.90       58.97     20.26 o
  10   7   6      766.33      896.37     68.48 o
  11   7   6      203.08      185.18     36.02 o
  12   7   6        5.56       25.12     26.51 o
  13   7   6       74.64       90.57     37.67 o
  -9   8   6       12.12        8.83     40.92 o
  -8   8   6       63.26       42.42     31.35 o
  -7   8   6       26.70       32.62     27.56 o
  -6   8   6        8.84       -8.31     19.92 o
  -5   8   6        3.03      -15.60     15.60 o
  -4   8   6       29.85       38.44     20.70 o
  -3   8   6     1472.22     1524.48     54.89 o
  -2   8   6       39.60       58.71     15.87 o
  -1   8   6        0.07        2.94     10.83 o
   0   8   6     3732.22     3748.12    121.33 o
   1   8   6      813.13      816.51     36.52 o
   2   8   6     1389.19     1609.93     96.41 o
   3   8   6     4945.18     4548.45    119.50 o
   4   8   6      650.84      645.68     47.67 o
   5   8   6     1853.34     1727.97     51.95 o
   6   8   6     4838.79     4502.78    139.65 o
   7   8   6      441.95      369.36     49.39 o
   8   8   6     1655.44     1730.02     81.31 o
   9   8   6     1360.44     1304.94     61.02 o
  10   8   6        4.27        8.68     22.23 o
  11   8   6      420.74      346.97     44.71 o
  12   8   6       65.53       33.57     30.69 o
  13   8   6        0.30      -20.44     28.71 o
  -8   9   6        2.94      -20.56     55.85 o
  -7   9   6       41.10       95.04     33.58 o
  -6   9   6       32.54       24.43     24.37 o
  -5   9   6       55.97       62.41     23.81 o
  -4   9   6      114.64      141.54     50.47 o
  -3   9   6        8.25       14.79     23.14 o
  -2   9   6      345.58      349.47     28.30 o
  -1   9   6       22.83        9.48     12.63 o
   0   9   6       42.12       97.38     18.36 o
   1   9   6     1596.30     1643.77    128.20 o
   2   9   6     2244.24     2233.95    104.70 o
   3   9   6      162.45      170.10     30.00 o
   4   9   6     3241.36     3147.81     88.04 o
   5   9   6      399.39      406.25     40.58 o
   6   9   6     1213.77     1149.31     80.77 o
   7   9   6     3802.77     3723.07    138.40 o
   8   9   6        0.13       19.62     16.56 o
   9   9   6      770.30      774.45    138.47 o
  10   9   6      448.98      433.49     48.46 o
  11   9   6       20.40       39.65     27.24 o
  12   9   6      278.53      240.55     43.17 o
  13   9   6       96.53      127.70     44.77 o
  -7  10   6       35.78       75.65     46.16 o
  -6  10   6      158.64      155.64     39.03 o
  -5  10   6       23.87       24.24     34.27 o
  -4  10   6        2.22       30.30     34.78 o
  -3  10   6      170.13      181.94     40.11 o
  -2  10   6      426.47      353.15     46.85 o
  -1  10   6      711.04      677.20     47.40 o
   0  10   6     1830.67     1684.13     69.28 o
   1  10   6      502.05      526.29     60.51 o
   2  10   6     1479.55     1434.24     58.95 o
   3  10   6      781.84      675.34     35.75 o
   4  10   6       95.66      162.65     19.38 o
   5  10   6     1523.56     1498.57     58.85 o
   6  10   6      207.87      247.84     33.50 o
   7  10   6       32.21       35.68     23.42 o
   8  10   6      493.36      506.61     35.44 o
   9  10   6       95.14       95.97     22.71 o
  10  10   6      415.19      394.24     44.92 o
  11  10   6      251.43      252.81     41.20 o
  12  10   6       12.50       22.39     46.27 o
  13  10   6      176.19      112.03     40.27 o
  -7  11   6       43.97      121.68     54.80 o
  -6  11   6       17.48        8.29     31.91 o
  -5  11   6      126.51      129.14     52.52 o
  -4  11   6      122.65      137.92     42.70 o
  -3  11   6        6.11       -2.97     27.00 o
  -2  11   6       98.92       34.31     26.28 o
  -1  11   6       32.91        9.44     22.92 o
   0  11   6      966.55      993.89     59.91 o
   1  11   6      143.82      129.84     44.61 o
   2  11   6      484.74      505.72     34.85 o
   3  11   6       89.93       86.59     18.83 o
   4  11   6       59.97       57.71     19.31 o
   5  11   6      287.30      322.42     27.24 o
   6  11   6      361.74      398.75     30.83 o
   7  11   6       37.60       47.79     17.10 o
   8  11   6      232.44      217.72     31.70 o
   9  11   6     1296.02     1423.18    145.56 o
  10  11   6      116.40      132.17     48.76 o
  11  11   6      596.50      591.81     58.39 o
  12  11   6       59.72       80.71     34.30 o
  13  11   6      135.43      134.87     43.84 o
  -6  12   6       84.30       80.23     39.01 o
  -5  12   6       41.09       21.00     37.19 o
  -4  12   6      202.70      275.69     56.03 o
  -3  12   6       19.54      -15.76     27.53 o
  -2  12   6      195.03      242.14     46.66 o
  -1  12   6       90.65      106.93     34.48 o
   0  12   6        1.72        2.48     24.50 o
   1  12   6       59.74       55.44     27.06 o
   2  12   6      285.76      239.41     28.49 o
   3  12   6      932.91     1029.06     52.71 o
   4  12   6      177.72      172.78     45.26 o
   5  12   6       37.07       43.71     16.69 o
   6  12   6      333.89      327.09     30.92 o
   7  12   6      232.96      196.58     39.85 o
   8  12   6       37.57       28.71     22.28 o
   9  12   6      882.13      951.65     66.07 o
  10  12   6      520.40      516.80     95.89 o
  11  12   6       29.97      -22.33     26.70 o
  12  12   6      275.31      285.65     96.71 o
  -4  13   6       43.65       73.90     42.73 o
  -3  13   6      160.38      141.54     58.87 o
  -2  13   6       11.02      -22.96     27.25 o
  -1  13   6      281.89      299.84     50.94 o
   0  13   6       24.16       21.38     24.86 o
   1  13   6       15.89       12.74     21.11 o
   2  13   6      335.80      347.93     68.36 o
   3  13   6      155.40      177.91     31.85 o
   4  13   6      756.22      719.26     54.57 o
   5  13   6       91.68       65.98     30.38 o
   6  13   6        4.36        3.35     19.71 o
   7  13   6      720.51      712.12     56.58 o
   8  13   6      527.65      600.72     75.68 o
   9  13   6        7.48      -16.23     23.13 o
  10  13   6      449.45      476.15     53.72 o
  11  13   6      343.70      313.82     54.06 o
  12  13   6       13.53        1.73     31.45 o
  -3  14   6      139.97      176.42     52.40 o
  -2  14   6      310.47      338.56     61.53 o
  -1  14   6        3.40       22.35     31.59 o
   0  14   6      250.31      381.64     78.31 o
   1  14   6      281.82      283.76     43.82 o
   2  14   6      244.83      240.85     39.74 o
   3  14   6      390.85      366.80     44.94 o
   4  14   6        0.45      -14.48     22.50 o
   5  14   6       88.15       82.48     29.90 o
   6  14   6       58.15       74.43     28.12 o
   7  14   6        1.70       23.90     25.27 o
   8  14   6      190.76      255.75     44.86 o
   9  14   6      257.93      258.71     43.52 o
  10  14   6        1.28       -5.25     41.97 o
  11  14   6      191.08      240.01     45.96 o
  -1  15   6      714.20      841.41     88.39 o
   0  15   6        4.10      -28.21     39.47 o
   1  15   6      868.07      998.38     88.11 o
   2  15   6      453.86      452.23     53.45 o
   3  15   6       29.69       58.73     30.64 o
   4  15   6      234.66      310.73     46.24 o
   5  15   6       63.04       28.97     28.62 o
   6  15   6        0.99       -8.40     23.90 o
   7  15   6       18.13       -1.08     26.34 o
   8  15   6      126.73      167.27     48.23 o
   9  15   6        2.45       -5.17     30.28 o
  10  15   6       34.65       26.36     36.83 o
   1  16   6       27.90       34.21     39.61 o
   2  16   6      156.00      162.77     45.57 o
   3  16   6      128.77       91.12     38.08 o
   4  16   6       23.06       69.41     33.57 o
   5  16   6       31.12       14.51     30.32 o
   6  16   6       11.29        1.12     28.62 o
   7  16   6       31.55       56.30     35.33 o
   8  16   6        6.23      -20.20     30.53 o
  -6 -13   7      728.14      675.25    121.90 o
  -5 -13   7       12.53       41.78     46.83 o
  -4 -13   7      590.63      647.39     97.14 o
  -3 -13   7      561.71      553.28     88.62 o
  -2 -13   7        1.90       19.65     58.92 o
  -1 -13   7      291.26      493.03    107.18 o
  -8 -12   7      220.55      193.37     49.98 o
  -7 -12   7       61.54       56.42     38.19 o
  -6 -12   7      273.18      232.04     61.99 o
  -5 -12   7      614.93      730.11    125.73 o
  -4 -12   7       14.25        0.19     26.39 o
  -3 -12   7      654.05      641.98     58.50 o
  -2 -12   7      239.55      212.39     45.21 o
  -1 -12   7        0.15       -8.65     28.40 o
   0 -12   7      450.70      515.57     72.18 o
   1 -12   7      301.74      290.75     59.63 o
  -9 -11   7      121.31       65.03     41.96 o
  -8 -11   7       15.31      -41.96     43.48 o
  -7 -11   7      196.57      188.29     41.02 o
  -6 -11   7      146.27       82.75     34.33 o
  -5 -11   7      107.43       86.35     31.45 o
  -4 -11   7      551.30      627.65    100.66 o
  -3 -11   7        0.58      -23.26     25.56 o
  -2 -11   7      374.59      422.80     51.13 o
  -1 -11   7       33.81        8.36     27.11 o
   0 -11   7       49.98       87.22     35.92 o
   1 -11   7      766.12      796.41     84.13 o
   2 -11   7      203.88      187.31     51.25 o
   3 -11   7       96.92       46.36     68.52 o
 -10 -10   7        4.79      -22.41     34.18 o
  -9 -10   7       38.03       35.38     36.41 o
  -8 -10   7       61.92       58.73     32.20 o
  -7 -10   7        0.96      -23.78     23.92 o
  -6 -10   7      114.07      106.90     31.26 o
  -5 -10   7       26.98       12.29     23.84 o
  -4 -10   7      326.04      375.78     46.92 o
  -3 -10   7      424.19      363.89     50.87 o
  -2 -10   7       57.99       66.14     29.28 o
  -1 -10   7      634.86      632.27     58.16 o
   0 -10   7       14.92        6.09     24.41 o
   1 -10   7      139.05      130.62     44.36 o
   2 -10   7      984.82      846.70     85.15 o
   3 -10   7        0.07       23.35     36.99 o
   4 -10   7      343.04      518.78    131.37 o
   5 -10   7      275.46      275.59     97.45 o
 -11  -9   7        0.86      -15.44     45.82 o
 -10  -9   7        1.04      -10.81     31.06 o
  -9  -9   7        9.72       -2.19     26.07 o
  -8  -9   7       57.18       64.59     29.43 o
  -7  -9   7      165.97      122.04     31.33 o
  -6  -9   7       58.53       64.32     27.33 o
  -5  -9   7       94.47       89.68     28.32 o
  -4  -9   7      144.45      123.20     29.87 o
  -3  -9   7     1039.91      994.65     67.77 o
  -2  -9   7      325.98      342.85     66.69 o
  -1  -9   7      670.72      642.87     65.70 o
   0  -9   7      712.64      763.52     67.22 o
   1  -9   7       90.86       75.02     35.79 o
   2  -9   7      316.61      416.61     69.71 o
   3  -9   7      712.37      717.10     77.40 o
   4  -9   7        0.67       13.69     33.24 o
   5  -9   7      316.50      273.63     58.37 o
   6  -9   7      302.87      324.84     63.86 o
 -11  -8   7        8.27      -23.29     31.40 o
 -10  -8   7       25.13      -12.10     25.36 o
  -9  -8   7       11.05        9.80     25.54 o
  -8  -8   7      239.88      171.98     36.61 o
  -7  -8   7      353.30      340.90     63.33 o
  -6  -8   7       16.42       16.27     23.12 o
  -5  -8   7     1242.48     1295.09     75.50 o
  -4  -8   7      149.38      123.75     40.89 o
  -3  -8   7       83.82      113.79     25.16 o
  -2  -8   7     1204.75     1261.63     69.57 o
  -1  -8   7      440.54      411.78     43.70 o
   0  -8   7      299.97      344.14     35.67 o
   1  -8   7     1069.80     1246.11     74.90 o
   2  -8   7      998.98      931.26     81.25 o
   3  -8   7      177.66      285.63     83.39 o
   4  -8   7     1029.81     1110.21    108.37 o
   5  -8   7       45.49       47.54     35.56 o
   6  -8   7      357.89      319.51    105.63 o
   7  -8   7      159.65      125.09     49.61 o
 -12  -7   7       98.94      124.84     56.09 o
 -11  -7   7       69.62       68.50     32.06 o
 -10  -7   7       72.47       32.61     29.07 o
  -9  -7   7      145.57      108.76     39.86 o
  -8  -7   7        1.88       -5.95     22.68 o
  -7  -7   7       72.17       56.79     25.14 o
  -6  -7   7        7.90        7.46     21.58 o
  -5  -7   7      120.87       93.37     25.78 o
  -4  -7   7      212.50      254.22     50.87 o
  -3  -7   7       58.71       78.27     21.72 o
  -2  -7   7      207.30      194.18     27.50 o
  -1  -7   7      721.69      885.09     51.26 o
   0  -7   7       98.99      110.12     24.05 o
   1  -7   7       60.26       39.65     20.01 o
   2  -7   7     1746.58     1870.16     79.39 o
   3  -7   7      378.76      388.38     45.66 o
   4  -7   7      465.07      494.90     54.34 o
   5  -7   7      639.79      753.17     76.56 o
   6  -7   7        0.07       28.60     35.90 o
   7  -7   7      376.02      510.53    151.96 o
   8  -7   7       71.24       49.32     44.29 o
 -12  -6   7        8.61       11.86     46.98 o
 -11  -6   7      226.81      307.55     44.64 o
 -10  -6   7      179.70      138.09     49.52 o
  -9  -6   7       10.43       35.61     26.01 o
  -8  -6   7      117.63      131.01     31.73 o
  -7  -6   7      120.16       55.68     29.31 o
  -6  -6   7       50.53       96.09     22.66 o
  -5  -6   7      433.96      453.12     38.04 o
  -4  -6   7      401.89      440.89     38.71 o
  -3  -6   7      138.20      141.49     24.26 o
  -2  -6   7      246.92      288.50     30.50 o
  -1  -6   7      251.90      221.46     27.43 o
   0  -6   7      316.06      334.39     32.13 o
   1  -6   7      705.24      705.07     75.23 o
   2  -6   7        0.41       -4.71     18.68 o
   3  -6   7      664.31      664.40     71.85 o
   4  -6   7       62.52       55.72     21.45 o
   5  -6   7      350.14      310.64     44.19 o
   6  -6   7      731.57      838.60     66.52 o
   7  -6   7        0.63       37.88     33.89 o
   8  -6   7      424.52      392.68     65.58 o
   9  -6   7       75.11       79.75     47.21 o
 -12  -5   7       90.73       70.70     42.23 o
 -11  -5   7       17.75        2.29     28.26 o
 -10  -5   7      396.50      416.89     70.26 o
  -9  -5   7      455.64      435.63     56.50 o
  -8  -5   7       42.02        7.74     21.98 o
  -7  -5   7      927.51      954.24     91.63 o
  -6  -5   7      649.70      648.02     44.36 o
  -5  -5   7       21.08       14.96     17.73 o
  -4  -5   7      806.13      816.89     46.01 o
  -3  -5   7      104.16       36.33     16.88 o
  -2  -5   7       34.73       34.90     16.20 o
  -1  -5   7      186.69      241.59     27.28 o
   0  -5   7     1179.77     1091.49     51.19 o
   1  -5   7      270.88      290.01     29.34 o
   2  -5   7      120.83      103.47     21.75 o
   3  -5   7      218.42      282.78     31.32 o
   4  -5   7      425.97      445.20     38.10 o
   5  -5   7        0.45       -6.66     23.44 o
   6  -5   7     1112.73     1080.36     71.43 o
   7  -5   7      329.48      390.74     80.17 o
   8  -5   7      137.59      123.47     36.29 o
   9  -5   7      442.04      432.31     74.84 o
 -12  -4   7      105.89       85.71     42.68 o
 -11  -4   7      395.07      421.00     96.54 o
 -10  -4   7        6.75        6.25     26.10 o
  -9  -4   7      550.41      645.75     72.19 o
  -8  -4   7      139.77      150.30     32.26 o
  -7  -4   7      262.07      228.83     30.28 o
  -6  -4   7     2846.05     2861.51    102.69 o
  -5  -4   7        8.82       27.07     17.61 o
  -4  -4   7        0.65       10.00     14.54 o
  -3  -4   7       91.80      107.02     19.96 o
  -2  -4   7      160.96      132.92     20.89 o
  -1  -4   7        3.44       13.42     14.06 o
   0  -4   7       61.53       79.25     17.73 o
   1  -4   7      201.86      207.46     35.46 o
   2  -4   7      124.57      138.02     22.78 o
   3  -4   7       11.81       -3.49     14.86 o
   4  -4   7     1049.44     1071.42     54.33 o
   5  -4   7      487.66      536.76     55.96 o
   6  -4   7       21.64       -7.52     22.12 o
   7  -4   7      717.72      666.66     84.47 o
   8  -4   7      184.03      248.66     43.29 o
   9  -4   7      101.15      117.70     71.44 o
  10  -4   7      230.57      238.93     85.09 o
 -12  -3   7        4.87       -1.76     34.43 o
 -11  -3   7      311.50      393.98     64.40 o
 -10  -3   7      258.30      270.89     43.65 o
  -9  -3   7      207.95      233.13     48.15 o
  -8  -3   7      728.97      630.45     46.09 o
  -7  -3   7       34.11       25.29     20.29 o
  -6  -3   7     1667.54     1669.19     70.26 o
  -5  -3   7     1469.17     1399.27     69.92 o
  -4  -3   7      905.38      865.66     44.53 o
  -3  -3   7     1213.10     1237.83     52.16 o
  -2  -3   7      527.92      475.94     31.18 o
  -1  -3   7      823.27      756.38     38.36 o
   0  -3   7      388.68      380.26     27.51 o
   1  -3   7      281.13      265.38     24.08 o
   2  -3   7      514.04      512.09     56.77 o
   3  -3   7     1283.24     1329.59     55.89 o
   4  -3   7      812.27      864.99     46.14 o
   5  -3   7     1242.70     1231.47     52.54 o
   6  -3   7      428.27      465.44     58.02 o
   7  -3   7        0.13      -11.53     20.92 o
   8  -3   7      397.52      377.14     47.42 o
   9  -3   7      108.36      108.84     40.51 o
  10  -3   7       81.48       79.87     43.74 o
  11  -3   7      134.78      106.97     71.18 o
 -12  -2   7      125.72      136.03     47.18 o
 -11  -2   7        7.72        1.23     35.67 o
 -10  -2   7      542.25      502.38     53.77 o
  -9  -2   7      288.27      388.58     48.28 o
  -8  -2   7      522.20      557.16     43.50 o
  -7  -2   7     1721.89     1794.01     75.59 o
  -6  -2   7       51.16       66.72     20.35 o
  -5  -2   7      349.76      414.09     32.66 o
  -4  -2   7     4064.98     3873.05    122.33 o
  -3  -2   7      710.86      733.28     38.07 o
  -2  -2   7     4620.26     4843.36    128.78 o
  -1  -2   7     2196.65     2027.97     62.28 o
   0  -2   7       28.28       28.00     10.61 o
   1  -2   7      893.63      889.40     40.87 o
   2  -2   7     1886.02     1860.36     69.04 o
   3  -2   7      433.04      424.68     25.81 o
   4  -2   7      908.09      852.20     43.32 o
   5  -2   7      446.13      521.37     37.79 o
   6  -2   7      456.73      475.25     40.66 o
   7  -2   7      243.23      266.58     41.94 o
   8  -2   7        3.10      -24.90     24.90 o
   9  -2   7      115.27      147.52     35.62 o
  10  -2   7      124.24      133.95     44.55 o
  11  -2   7       11.36       47.24     42.09 o
 -12  -1   7       96.54      117.80     74.10 o
 -11  -1   7      112.04       69.33     38.40 o
 -10  -1   7       86.75       98.95     43.00 o
  -9  -1   7     1205.80     1513.96     85.36 o
  -8  -1   7      720.22      881.54     63.87 o
  -7  -1   7     1012.20     1044.57     83.04 o
  -6  -1   7     3854.23     3725.30    128.76 o
  -5  -1   7      393.03      428.53     45.44 o
  -4  -1   7     2685.36     2628.50     88.66 o
  -3  -1   7    12084.90    12006.02    294.42 o
  -2  -1   7     1242.34     1459.05     48.47 o
  -1  -1   7     3115.65     3092.27     85.37 o
   0  -1   7      148.28      147.22     14.25 o
   1  -1   7      164.96      151.28     16.39 o
   2  -1   7     3911.02     3742.10    112.75 o
   3  -1   7     1513.83     1454.54     54.45 o
   4  -1   7      191.56      246.81     23.24 o
   5  -1   7       11.19        9.94     18.13 o
   6  -1   7      238.57      255.42     32.06 o
   7  -1   7      181.16      211.19     27.81 o
   8  -1   7        8.50       -1.43     20.17 o
   9  -1   7        8.23       24.35     25.04 o
  10  -1   7      117.57      109.30     40.98 o
  11  -1   7       21.71       -6.41     36.33 o
  12  -1   7       31.46       30.76     43.76 o
 -12   0   7       13.92       56.53     48.39 o
 -11   0   7      110.07      161.70     44.46 o
 -10   0   7      220.67      189.25     51.82 o
  -9   0   7       37.98       61.48     54.58 o
  -8   0   7     1803.61     1887.32     90.45 o
  -7   0   7     1081.02     1019.77     55.30 o
  -6   0   7     1793.99     1833.75     73.15 o
  -5   0   7     4436.53     4269.60    167.02 o
  -4   0   7      190.02      198.01     44.65 o
  -3   0   7     2593.48     2459.00     72.63 o
  -2   0   7     4558.02     4187.68    110.20 o
  -1   0   7      854.10      851.04     35.63 o
   0   0   7       35.05       24.81      8.18 o
   1   0   7      161.12      181.38     13.78 o
   2   0   7      814.22      860.75     30.93 o
   3   0   7      756.71      943.43     59.04 o
   4   0   7      253.15      319.55     20.41 o
   5   0   7       28.71       28.26     10.52 o
   6   0   7       14.83       25.53     16.78 o
   7   0   7       26.00       16.78     19.73 o
   8   0   7       29.37       32.92     23.27 o
   9   0   7       21.28       20.38     22.42 o
  10   0   7       46.59       13.07     53.36 o
  11   0   7      157.31      173.49     52.17 o
  12   0   7        0.05       -4.39     38.95 o
 -12   1   7        4.30       18.59     43.16 o
 -11   1   7       11.09      -32.97     32.97 o
 -10   1   7      122.32      158.76     48.79 o
  -9   1   7      183.33      250.49     62.83 o
  -8   1   7      109.69       80.96     24.12 o
  -7   1   7     1494.53     1641.03     71.17 o
  -6   1   7        0.27      -14.31     14.31 o
  -5   1   7     2032.15     2113.92     77.45 o
  -4   1   7     2522.75     2517.64     69.04 o
  -3   1   7      124.63      157.31     16.00 o
  -2   1   7     1715.73     1596.69     55.69 o
  -1   1   7     1266.07     1246.85     39.45 o
   0   1   7      446.27      498.94     20.59 o
   1   1   7     9580.37     9824.89    214.73 o
   2   1   7     1033.40     1104.37     33.82 o
   3   1   7      166.05      317.02     19.09 o
   4   1   7      371.44      363.46     23.53 o
   5   1   7      347.31      353.85     29.58 o
   6   1   7      521.23      562.22     32.36 o
   7   1   7       23.87       12.83     14.86 o
   8   1   7       61.29       60.57     25.73 o
   9   1   7        7.47        0.13     26.20 o
  10   1   7        1.69       -3.19     29.11 o
  11   1   7       27.42        4.69     33.58 o
  12   1   7       16.64       11.25     46.33 o
 -12   2   7       14.81       25.81     41.93 o
 -11   2   7        3.86      -14.17     33.89 o
 -10   2   7        0.58      -31.80     32.20 o
  -9   2   7        6.49        7.21     23.88 o
  -8   2   7       33.78       46.24     19.83 o
  -7   2   7      127.70      144.21     26.67 o
  -6   2   7      536.26      544.24     34.81 o
  -5   2   7        7.52        9.67     15.44 o
  -4   2   7     2165.26     2301.25     70.82 o
  -3   2   7     1822.49     1784.20     62.60 o
  -2   2   7      180.72      197.26     15.27 o
  -1   2   7    13195.08    12714.30    276.67 o
   0   2   7     2050.84     1937.52     40.54 o
   1   2   7     1703.87     1748.27     41.87 o
   2   2   7     9032.68     8631.06    230.81 o
   3   2   7      303.50      285.48     20.05 o
   4   2   7      694.16      674.48     58.46 o
   5   2   7     2875.31     2836.92     94.02 o
   6   2   7       17.10        6.98     11.16 o
   7   2   7      630.55      638.48     33.12 o
   8   2   7       28.70       46.05     20.03 o
   9   2   7        9.56      -10.91     20.83 o
  10   2   7      470.33      460.82     50.45 o
  11   2   7      130.87      110.34     36.67 o
  12   2   7        0.21      -12.68     30.27 o
  13   2   7        4.64       18.15     56.30 o
 -11   3   7        0.89       20.17     35.58 o
 -10   3   7       26.57       63.58     34.07 o
  -9   3   7        2.06      -18.57     23.23 o
  -8   3   7       65.39       79.72     30.20 o
  -7   3   7      151.79      163.70     27.79 o
  -6   3   7      520.47      550.07     52.13 o
  -5   3   7     1825.70     1793.94     83.78 o
  -4   3   7      180.70      179.09     19.23 o
  -3   3   7     4897.57     4731.82    138.88 o
  -2   3   7     4368.70     4161.10    107.78 o
  -1   3   7     2571.13     2575.56     67.96 o
   0   3   7    19331.60    20190.75    472.82 o
   1   3   7      963.97      934.37     29.73 o
   2   3   7     1448.41     1520.33     57.38 o
   3   3   7    12881.28    12927.37    321.90 o
   4   3   7       41.85       42.92     10.64 o
   5   3   7     3066.59     2620.48    100.62 o
   6   3   7     2976.39     2840.44     95.69 o
   7   3   7        4.35        4.96     14.56 o
   8   3   7       63.50       66.65     21.60 o
   9   3   7       27.31       22.49     21.89 o
  10   3   7        0.12      -21.64     23.81 o
  11   3   7       88.56      124.71     35.37 o
  12   3   7       52.58        7.85     30.86 o
  13   3   7        4.69       65.07     41.92 o
 -11   4   7        2.23       31.59     36.63 o
 -10   4   7        0.32       20.07     32.19 o
  -9   4   7        1.53       -7.81     28.09 o
  -8   4   7        9.13       46.99     26.54 o
  -7   4   7      465.40      475.86     47.33 o
  -6   4   7      162.69      199.09     25.10 o
  -5   4   7      937.53      901.41     47.49 o
  -4   4   7      880.79      865.69     42.28 o
  -3   4   7       12.67       21.22     13.81 o
  -2   4   7     7073.78     6692.70    166.59 o
  -1   4   7     2928.31     2802.68     72.82 o
   0   4   7        0.45        5.20      6.14 o
   1   4   7    11117.81    11062.97    428.50 o
   2   4   7     4427.37     3637.11    320.72 o
   3   4   7     6887.10     6929.19    568.12 o
   4   4   7     7105.73     6743.47    169.70 o
   5   4   7       79.16       25.86     20.01 o
   6   4   7     2798.64     2807.01     82.25 o
   7   4   7     1033.36      973.39     75.42 o
   8   4   7        6.85       33.16     17.43 o
   9   4   7       30.47       53.18     19.62 o
  10   4   7      243.53      300.87     87.32 o
  11   4   7        2.34       -8.85     23.27 o
  12   4   7        9.14        5.39     28.36 o
  13   4   7        3.67      -13.48     41.45 o
 -11   5   7        7.44       -5.33     35.62 o
 -10   5   7       15.38       34.17     87.71 o
  -9   5   7      102.80      130.94     37.01 o
  -8   5   7       55.74       38.68     29.57 o
  -7   5   7       99.28       36.33     28.68 o
  -6   5   7      430.44      408.04     36.34 o
  -5   5   7       61.12       82.18     21.76 o
  -4   5   7      840.66      751.97     40.60 o
  -3   5   7     3516.95     3455.75     95.47 o
  -2   5   7       11.08       -0.96      7.55 o
  -1   5   7     2702.11     2404.78     73.15 o
   0   5   7     2979.99     2830.54     81.65 o
   1   5   7      144.30      141.89     19.45 o
   2   5   7     8289.32     8197.19    662.91 o
   3   5   7      633.41      337.42     74.99 o
   4   5   7      105.28      470.39     91.49 o
   5   5   7     2685.91     2384.66     65.96 o
   6   5   7        0.35       12.37     11.40 o
   7   5   7      735.25      669.25     51.69 o
   8   5   7      787.85      756.50     69.50 o
   9   5   7       17.64        9.76     15.34 o
  10   5   7       41.93       37.47     27.75 o
  11   5   7       65.28       89.95     33.55 o
  12   5   7       25.43       24.49     28.64 o
  13   5   7        7.43      -30.32     30.32 o
 -10   6   7        7.53       27.45     42.68 o
  -9   6   7       56.69       38.78     38.13 o
  -8   6   7       66.07      103.25     33.75 o
  -7   6   7       86.52       98.19     29.21 o
  -6   6   7       37.38       31.44     23.34 o
  -5   6   7      241.86      233.65     28.77 o
  -4   6   7       45.34       25.53     17.27 o
  -3   6   7      951.29      936.85     35.33 o
  -2   6   7     2313.60     2368.46     68.27 o
  -1   6   7      112.32      123.42     16.80 o
   0   6   7     1748.92     1819.50     66.15 o
   1   6   7     1141.48     1016.99     31.41 o
   2   6   7     2033.09     2339.82    226.89 o
   3   6   7     4522.10     4004.74    358.09 o
   4   6   7     1929.60     1350.91    164.19 o
   5   6   7     2003.47     1897.35     63.21 o
   6   6   7     1473.96     1370.09     71.00 o
   7   6   7      261.91      266.58     23.21 o
   8   6   7     1745.54     1818.43     71.64 o
   9   6   7      591.92      575.21     49.17 o
  10   6   7       97.51       81.47     27.82 o
  11   6   7      167.55      162.40     35.65 o
  12   6   7       39.49       74.95     32.69 o
  13   6   7       38.68       33.73     33.05 o
  -9   7   7        2.44      -31.69     49.83 o
  -8   7   7        0.81        3.23     27.90 o
  -7   7   7        2.41        3.03     24.26 o
  -6   7   7        8.98        5.66     22.93 o
  -5   7   7       95.08      100.02     29.72 o
  -4   7   7       39.97       65.10     27.92 o
  -3   7   7       22.87       10.05     13.64 o
  -2   7   7      216.32      234.61     21.09 o
  -1   7   7        1.26       -6.52     11.55 o
   0   7   7      487.78      450.58     27.69 o
   1   7   7      994.68      999.32     36.96 o
   2   7   7      235.89      288.89     37.74 o
   3   7   7     2428.20     2367.03    242.28 o
   4   7   7     2114.82     1808.81    202.78 o
   5   7   7        0.65        8.68      9.30 o
   6   7   7     4177.30     3988.47    108.80 o
   7   7   7     1133.86      996.65     62.22 o
   8   7   7      161.22      235.36     78.07 o
   9   7   7      765.84      821.19     79.88 o
  10   7   7       92.49      123.39     62.22 o
  11   7   7      388.71      379.33     51.09 o
  12   7   7      511.80      408.03     56.35 o
  13   7   7       23.73       46.63     34.85 o
  -9   8   7       64.06       -2.74     61.48 o
  -8   8   7       37.11       33.47     31.69 o
  -7   8   7       25.93       63.94     30.35 o
  -6   8   7      189.85      229.31     46.84 o
  -5   8   7       26.29       16.89     18.68 o
  -4   8   7       16.25       33.20     18.57 o
  -3   8   7       13.18       -3.94     15.28 o
  -2   8   7      689.76      678.38     35.38 o
  -1   8   7     1161.21     1129.19     54.35 o
   0   8   7       11.57        4.14     11.66 o
   1   8   7      546.64      574.06     29.44 o
   2   8   7     4772.34     4690.80    123.09 o
   3   8   7       58.88       57.11     13.83 o
   4   8   7     2041.35     2078.30    126.08 o
   5   8   7     2802.61     2807.08     81.07 o
   6   8   7       28.74       24.25     19.39 o
   7   8   7     5159.89     5198.19    162.05 o
   8   8   7     1793.86     1669.99    137.40 o
   9   8   7        8.58       19.82     18.19 o
  10   8   7     1109.77     1144.77     70.53 o
  11   8   7      210.64      242.24     78.79 o
  12   8   7      201.35      207.68     82.00 o
  13   8   7      228.48      225.31     50.72 o
  -8   9   7      219.15      242.17    106.29 o
  -7   9   7        0.53        4.66     37.00 o
  -6   9   7      300.95      290.33     43.04 o
  -5   9   7       65.23       74.56     22.72 o
  -4   9   7        1.61      -22.09     22.09 o
  -3   9   7       85.92       90.28     31.18 o
  -2   9   7        8.50       -0.13     17.92 o
  -1   9   7      297.66      393.72     33.65 o
   0   9   7      378.02      470.89     31.39 o
   1   9   7       59.62       79.28     15.00 o
   2   9   7      823.47      874.02     40.42 o
   3   9   7     2533.82     2570.17     72.72 o
   4   9   7       11.69        5.58      8.84 o
   5   9   7     1035.71     1005.47     34.79 o
   6   9   7      796.04      869.39     57.88 o
   7   9   7       31.18       61.10     15.69 o
   8   9   7     1721.22     1707.07     68.14 o
   9   9   7      636.03      621.40     42.27 o
  10   9   7       74.57      114.66     28.88 o
  11   9   7      802.90      709.51     59.58 o
  12   9   7      165.62      199.95     78.91 o
  13   9   7       81.91      106.14     39.56 o
  -7  10   7      545.09      655.51     85.18 o
  -6  10   7        5.07      -17.75     29.45 o
  -5  10   7      192.36      240.43     42.25 o
  -4  10   7      435.59      425.45    126.42 o
  -3  10   7       32.84       40.48     29.95 o
  -2  10   7     1094.48     1137.02     79.10 o
  -1  10   7     1529.05     1532.68     73.12 o
   0  10   7       98.29       80.11     19.84 o
   1  10   7      548.19      614.21     36.20 o
   2  10   7       30.54       26.64     13.29 o
   3  10   7      526.63      502.45     40.82 o
   4  10   7     1294.94     1232.30     49.51 o
   5  10   7      151.21      191.21     33.24 o
   6  10   7      171.35      199.93     44.14 o
   7  10   7      737.62      739.38     38.84 o
   8  10   7       84.36       66.87     19.71 o
   9  10   7     1019.74     1031.38     53.67 o
  10  10   7      463.16      497.71     48.21 o
  11  10   7      124.40      127.34     55.80 o
  12  10   7      434.78      540.54    109.56 o
  13  10   7       22.58       54.62     34.43 o
  -7  11   7       48.71       45.97     47.21 o
  -6  11   7      638.12      648.97     68.85 o
  -5  11   7      124.24      111.85     35.36 o
  -4  11   7      224.36      171.45     44.25 o
  -3  11   7      333.33      413.10     85.19 o
  -2  11   7        8.64       -5.14     22.12 o
  -1  11   7      270.42      223.64     39.93 o
   0  11   7      322.81      281.31     30.29 o
   1  11   7        1.06      -13.75     14.03 o
   2  11   7      139.70      119.99     19.77 o
   3  11   7       10.52       -6.56     12.70 o
   4  11   7       38.45        5.54     13.20 o
   5  11   7       31.96       26.00     15.02 o
   6  11   7      161.57      136.14     27.52 o
   7  11   7      330.25      352.14     29.24 o
   8  11   7       71.88       75.26     23.71 o
   9  11   7        2.40       18.89     22.02 o
  10  11   7      633.42      650.28     55.09 o
  11  11   7      101.31      104.84     33.97 o
  12  11   7      323.15      360.92     50.69 o
  13  11   7      132.37       61.03     39.49 o
  -6  12   7      125.64      102.35     38.39 o
  -5  12   7      559.78      580.36     64.00 o
  -4  12   7        1.48        5.77     33.41 o
  -3  12   7      445.11      480.88     62.68 o
  -2  12   7      292.73      367.97     54.08 o
  -1  12   7        0.10      -11.74     22.32 o
   0  12   7      145.61      185.69     31.98 o
   1  12   7       47.38       26.16     21.85 o
   2  12   7      179.85      190.99     25.99 o
   3  12   7       20.93      -10.75     14.72 o
   4  12   7        6.85        4.71     13.84 o
   5  12   7       81.42       79.09     19.58 o
   6  12   7       28.67       43.13     17.84 o
   7  12   7      434.33      426.83     33.75 o
   8  12   7      388.98      367.19     34.05 o
   9  12   7       22.09      -16.42     23.29 o
  10  12   7       27.52      -18.86     22.52 o
  11  12   7      430.10      376.67     49.92 o
  12  12   7        4.53       16.07     33.09 o
  -4  13   7      334.28      332.86     64.56 o
  -3  13   7        5.37        4.91     34.94 o
  -2  13   7      271.45      237.65     52.14 o
  -1  13   7      146.90      176.14     41.74 o
   0  13   7      175.29      172.58     34.11 o
   1  13   7      481.90      393.69     44.53 o
   2  13   7       40.04       13.72     21.32 o
   3  13   7      491.30      436.30     43.64 o
   4  13   7       18.83       42.53     19.25 o
   5  13   7      154.41      134.27     24.41 o
   6  13   7      188.27      194.28     28.42 o
   7  13   7        0.61        1.14     19.59 o
   8  13   7       51.15       37.51     24.07 o
   9  13   7      315.03      297.49     40.89 o
  10  13   7       88.65       83.87     35.45 o
  11  13   7       97.92       68.40     35.43 o
  12  13   7      327.33      521.45     67.15 o
  -3  14   7      532.14      531.63     74.50 o
  -2  14   7        2.80        9.81     40.49 o
  -1  14   7      597.35      553.46     67.57 o
   0  14   7       66.32       82.85     34.58 o
   1  14   7      324.64      297.08     43.01 o
   2  14   7      608.23      734.56    118.03 o
   3  14   7      113.28       50.53     43.75 o
   4  14   7      173.79      159.77     32.40 o
   5  14   7      107.24      117.14     30.27 o
   6  14   7        1.57       10.97     22.82 o
   7  14   7       63.19       84.53     29.10 o
   8  14   7      126.38       57.37     27.29 o
   9  14   7        1.43      -25.38     25.38 o
  10  14   7      149.79      144.39     39.64 o
  11  14   7       17.85       59.79     36.10 o
  -1  15   7      143.20       98.22     42.95 o
   0  15   7      937.00     1070.12     92.33 o
   1  15   7      641.74      744.58     75.52 o
   2  15   7      141.09      143.82     36.60 o
   3  15   7      583.80      584.66     73.14 o
   4  15   7       26.29       16.73     27.06 o
   5  15   7       24.36       54.86     29.93 o
   6  15   7      753.13      704.04    105.28 o
   7  15   7      111.80       55.52     56.37 o
   8  15   7       16.63       16.85     28.94 o
   9  15   7      174.69      178.69     45.79 o
  10  15   7        6.70       -4.85     34.79 o
   1  16   7      861.95      862.74     86.82 o
   2  16   7      409.40      532.60     69.30 o
   3  16   7      120.42      155.39     40.10 o
   4  16   7      303.47      325.94     60.91 o
   5  16   7      122.07      188.08     43.02 o
   6  16   7       41.65       74.52     35.02 o
   7  16   7      184.93      180.83     42.18 o
   8  16   7        0.40      -33.22     33.22 o
  -7 -12   8      106.72      100.34     57.68 o
  -6 -12   8      238.63      241.53     69.97 o
  -5 -12   8        0.08      -10.99     41.76 o
  -4 -12   8      405.86      403.66     77.87 o
  -3 -12   8      175.89      203.24     47.69 o
  -2 -12   8       29.91       66.21     36.49 o
  -1 -12   8      626.23      736.81     75.15 o
   0 -12   8       59.49       61.94     45.42 o
  -9 -11   8        4.59      -33.76     45.59 o
  -8 -11   8       75.50      114.51     56.64 o
  -7 -11   8       21.31       15.01     29.19 o
  -6 -11   8       38.97       78.51     33.70 o
  -5 -11   8       96.84       93.40     35.57 o
  -4 -11   8       16.14       18.04     27.92 o
  -3 -11   8      246.25      313.21     47.15 o
  -2 -11   8      236.27      258.68     53.38 o
  -1 -11   8        6.19       -2.25     35.09 o
   0 -11   8      312.62      366.89     63.91 o
   1 -11   8       57.82      109.25     44.82 o
   2 -11   8      156.04      129.17     48.22 o
 -10 -10   8       58.29       69.58     56.60 o
  -9 -10   8       25.14      -29.74     39.99 o
  -8 -10   8        2.87       -0.58     27.08 o
  -7 -10   8       87.80       88.56     31.83 o
  -6 -10   8       64.15       55.55     29.80 o
  -5 -10   8       24.87       52.58     39.25 o
  -4 -10   8      119.27       56.38     29.43 o
  -3 -10   8        0.26       -6.79     23.80 o
  -2 -10   8      320.77      322.00     61.83 o
  -1 -10   8      493.43      463.88     53.27 o
   0 -10   8      137.13      104.29     40.33 o
   1 -10   8      377.30      399.44     85.70 o
   2 -10   8        6.14       23.72     37.95 o
   3 -10   8      541.01      491.83     74.08 o
   4 -10   8      234.85      430.94     70.52 o
 -10  -9   8        0.88      -38.65     38.65 o
  -9  -9   8       17.28       59.01     32.56 o
  -8  -9   8       10.28      -26.13     29.38 o
  -7  -9   8        0.42       17.55     25.48 o
  -6  -9   8       29.89       32.01     29.85 o
  -5  -9   8        9.48       42.14     25.61 o
  -4  -9   8        1.16       13.46     22.72 o
  -3  -9   8       57.18       62.70     27.20 o
  -2  -9   8      254.74      247.20     51.47 o
  -1  -9   8      446.05      514.06     51.94 o
   0  -9   8       88.30       61.52     38.14 o
   1  -9   8      791.92      837.96    113.47 o
   2  -9   8      482.53      380.30     60.82 o
   3  -9   8        0.68       47.98     37.50 o
   4  -9   8      388.86      391.83     64.77 o
   5  -9   8       36.56       28.08     38.48 o
 -11  -8   8      148.71      133.07     54.83 o
 -10  -8   8       10.82      -24.32     27.27 o
  -9  -8   8       72.82       81.88     34.03 o
  -8  -8   8       23.16       27.63     27.39 o
  -7  -8   8       64.62       90.89     30.00 o
  -6  -8   8      241.93      260.77     39.57 o
  -5  -8   8       29.01       54.01     26.10 o
  -4  -8   8      369.83      393.40     44.55 o
  -3  -8   8      272.75      251.82     38.43 o
  -2  -8   8      163.90      164.62     39.97 o
  -1  -8   8      347.12      400.63     44.67 o
   0  -8   8      487.93      588.53     89.57 o
   1  -8   8        0.16      -25.77     25.77 o
   2  -8   8     1453.70     1455.26    104.53 o
   3  -8   8     1119.48     1105.15     92.50 o
   4  -8   8        7.04        1.83     32.70 o
   5  -8   8      498.90      657.25     78.27 o
   6  -8   8      160.59      234.93     57.65 o
 -11  -7   8      132.82      130.32     52.34 o
 -10  -7   8      286.99      274.01     45.14 o
  -9  -7   8        2.20       29.48     27.55 o
  -8  -7   8       88.91       88.82     32.07 o
  -7  -7   8       59.18       21.60     23.56 o
  -6  -7   8        4.83      -17.89     17.89 o
  -5  -7   8      170.54      192.25     32.70 o
  -4  -7   8       11.90       -7.46     17.66 o
  -3  -7   8       32.36       29.79     18.44 o
  -2  -7   8      163.44      178.11     34.93 o
  -1  -7   8      824.66      818.05     50.24 o
   0  -7   8       31.32       29.24     19.62 o
   1  -7   8      121.77       97.34     37.39 o
   2  -7   8       28.74       15.11     23.36 o
   3  -7   8      400.83      399.85     46.69 o
   4  -7   8      282.65      269.66     42.61 o
   5  -7   8       41.27        5.94     33.08 o
   6  -7   8      657.16      818.11     84.53 o
   7  -7   8       77.66       63.15     42.03 o
 -12  -6   8      224.03      307.99     60.02 o
 -11  -6   8       69.31       30.23     39.68 o
 -10  -6   8      159.57      170.19     39.54 o
  -9  -6   8      467.38      475.89     64.67 o
  -8  -6   8        4.97       -3.43     25.20 o
  -7  -6   8      468.73      446.95     78.91 o
  -6  -6   8     1603.20     1504.25     70.93 o
  -5  -6   8      124.24      123.56     24.45 o
  -4  -6   8      249.82      297.39     32.24 o
  -3  -6   8      373.33      365.54     34.46 o
  -2  -6   8      101.17       70.51     29.85 o
  -1  -6   8      703.09      807.88     61.36 o
   0  -6   8      112.94      132.51     24.21 o
   1  -6   8       99.13       53.37     18.99 o
   2  -6   8      412.67      486.79     47.41 o
   3  -6   8       78.93       75.55     22.14 o
   4  -6   8      173.75      218.66     37.16 o
   5  -6   8      164.35      142.93     34.06 o
   6  -6   8        8.23      -13.88     23.40 o
   7  -6   8      546.30      622.98     75.14 o
   8  -6   8       36.72       -8.45     37.60 o
 -12  -5   8       43.87       82.75     44.32 o
 -11  -5   8      470.84      429.40     69.42 o
 -10  -5   8      193.05      130.94     37.31 o
  -9  -5   8      109.73      112.62     34.71 o
  -8  -5   8      777.29      851.67     63.07 o
  -7  -5   8        8.39        0.68     19.11 o
  -6  -5   8      854.31      832.36     50.72 o
  -5  -5   8     1011.46     1082.53     57.59 o
  -4  -5   8      165.00      157.33     26.46 o
  -3  -5   8       91.08       48.91     19.38 o
  -2  -5   8      633.46      614.92     40.37 o
  -1  -5   8        6.46        5.77     15.68 o
   0  -5   8        1.31        5.56     15.44 o
   1  -5   8      142.29      219.99     28.18 o
   2  -5   8      123.62       73.70     21.12 o
   3  -5   8      384.44      392.62     35.73 o
   4  -5   8       13.84       -7.02     17.28 o
   5  -5   8       48.70       84.42     34.98 o
   6  -5   8       84.32       85.53     30.85 o
   7  -5   8      126.35       94.44     33.54 o
   8  -5   8      333.00      347.85     50.82 o
   9  -5   8        4.14       48.89     42.84 o
 -12  -4   8      107.97       62.13     44.98 o
 -11  -4   8      105.68       73.38     44.88 o
 -10  -4   8      481.85      573.95     58.54 o
  -9  -4   8       83.78      106.27     38.91 o
  -8  -4   8      396.27      427.36     41.20 o
  -7  -4   8      563.67      650.58     46.62 o
  -6  -4   8       69.67       78.23     29.63 o
  -5  -4   8      893.42      983.06     53.02 o
  -4  -4   8      629.46      646.40     41.88 o
  -3  -4   8       12.32        7.74     14.24 o
  -2  -4   8      500.20      494.15     34.32 o
  -1  -4   8      351.08      298.62     28.60 o
   0  -4   8       90.94       85.19     19.30 o
   1  -4   8       12.68       -3.43     13.74 o
   2  -4   8      173.09      138.11     38.60 o
   3  -4   8       51.90       10.59     16.48 o
   4  -4   8      404.86      382.84     34.85 o
   5  -4   8        0.68       -3.76     19.29 o
   6  -4   8       58.14       77.39     28.91 o
   7  -4   8      101.00       77.94     29.29 o
   8  -4   8       44.91       48.67     29.81 o
   9  -4   8       56.04       15.67     42.14 o
  10  -4   8        1.16       49.50     60.98 o
 -12  -3   8       64.31       40.49     48.62 o
 -11  -3   8       70.43       43.97     41.06 o
 -10  -3   8      138.82      113.43     62.86 o
  -9  -3   8      511.73      566.26     77.45 o
  -8  -3   8       24.40       50.34     22.54 o
  -7  -3   8       39.34       37.62     21.44 o
  -6  -3   8     1664.68     1671.61     71.11 o
  -5  -3   8        0.06       19.87     16.80 o
  -4  -3   8     2011.33     2150.76     80.24 o
  -3  -3   8       40.01       29.51     16.28 o
  -2  -3   8      469.99      469.25     32.36 o
  -1  -3   8     1368.39     1456.27     61.84 o
   0  -3   8      228.85      253.83     44.32 o
   1  -3   8      921.47     1034.04     47.83 o
   2  -3   8      164.51      164.72     22.76 o
   3  -3   8       74.38       81.11     18.63 o
   4  -3   8       31.33       56.39     17.72 o
   5  -3   8     1150.11     1097.12     55.66 o
   6  -3   8       30.07       40.79     22.24 o
   7  -3   8      209.88      244.41     37.42 o
   8  -3   8       70.59       38.38     28.24 o
   9  -3   8       62.46       42.86     30.76 o
  10  -3   8       86.33       84.18     46.77 o
 -12  -2   8        0.15      -17.72     35.51 o
 -11  -2   8       92.35      -12.59     33.95 o
 -10  -2   8       81.04      118.31     44.77 o
  -9  -2   8      685.95      751.28     61.12 o
  -8  -2   8      557.13      598.79     45.43 o
  -7  -2   8      177.97      159.47     29.67 o
  -6  -2   8     2446.18     2437.44     91.62 o
  -5  -2   8     3005.08     2981.28    103.18 o
  -4  -2   8      585.76      547.30     52.21 o
  -3  -2   8     2202.23     2136.10     76.88 o
  -2  -2   8      524.30      481.09     37.49 o
  -1  -2   8     3008.90     3038.12     87.50 o
   0  -2   8     2021.40     2019.66     63.36 o
   1  -2   8      227.36      249.11     20.43 o
   2  -2   8     2597.76     2561.71     77.20 o
   3  -2   8      913.40      993.42     46.44 o
   4  -2   8       93.80      110.39     21.08 o
   5  -2   8        1.02       -3.61     15.48 o
   6  -2   8      902.80      922.59     58.12 o
   7  -2   8       75.03      114.38     38.81 o
   8  -2   8       86.92      110.81     63.10 o
   9  -2   8       35.20       21.51     27.65 o
  10  -2   8        0.20      -10.15     34.21 o
  11  -2   8       89.55       98.38     47.93 o
 -12  -1   8        0.79      -34.67     35.39 o
 -11  -1   8       36.79       13.95     37.20 o
 -10  -1   8      319.63      354.03    101.16 o
  -9  -1   8      155.12      192.60     61.13 o
  -8  -1   8      358.64      413.93     53.83 o
  -7  -1   8     1528.75     1567.33     79.03 o
  -6  -1   8       57.53       14.71     18.42 o
  -5  -1   8     5423.38     5291.71    161.90 o
  -4  -1   8     6311.68     5959.17    176.27 o
  -3  -1   8      388.92      405.57     32.14 o
  -2  -1   8     9579.94     9033.34    225.81 o
  -1  -1   8     1954.07     1907.14     59.46 o
   0  -1   8     2036.15     2110.05     71.47 o
   1  -1   8     7333.69     6865.30    194.42 o
   2  -1   8      922.51      970.63     60.08 o
   3  -1   8      363.87      297.49     21.29 o
   4  -1   8     1138.51     1030.48     76.35 o
   5  -1   8       37.57       24.31     16.18 o
   6  -1   8      224.84      196.65     26.36 o
   7  -1   8      469.07      453.33     42.59 o
   8  -1   8       60.46       68.24     26.63 o
   9  -1   8       99.26       85.53     42.52 o
  10  -1   8        0.18        7.33     34.70 o
  11  -1   8        5.75       36.90     39.87 o
 -12   0   8        6.40      -48.48     54.12 o
 -11   0   8        4.81       24.81     40.73 o
 -10   0   8      113.54       87.62     42.59 o
  -9   0   8      476.22      561.91     68.07 o
  -8   0   8      250.89      246.96     33.94 o
  -7   0   8      853.78      778.53     53.78 o
  -6   0   8     1441.62     1534.83     66.83 o
  -5   0   8       13.17       16.24     17.71 o
  -4   0   8     5547.01     5406.51    193.13 o
  -3   0   8     3816.32     3634.24    112.48 o
  -2   0   8     1616.41     1632.26     64.30 o
  -1   0   8     4581.34     4250.24    125.46 o
   0   0   8     3190.05     2986.40     81.94 o
   1   0   8       39.33       31.65      9.81 o
   2   0   8     1170.30     1095.64     37.56 o
   3   0   8      745.37      818.62     31.76 o
   4   0   8      338.34      368.70     22.36 o
   5   0   8      241.28      236.96     21.83 o
   6   0   8        1.21      -14.31     14.31 o
   7   0   8       31.88       34.78     18.98 o
   8   0   8       71.02       35.75     28.85 o
   9   0   8       59.81       93.67     36.44 o
  10   0   8       26.18       22.62     34.21 o
  11   0   8       39.54       15.53     37.88 o
  12   0   8        0.25       12.59     39.41 o
 -12   1   8        9.04      -17.94     40.84 o
 -11   1   8       25.14       26.26     40.46 o
 -10   1   8       39.05       57.62     39.27 o
  -9   1   8      109.59      126.10     35.68 o
  -8   1   8      122.77      141.07     27.72 o
  -7   1   8       75.57       80.47     23.94 o
  -6   1   8      925.66      929.04     49.94 o
  -5   1   8     2464.89     2290.81     82.67 o
  -4   1   8        0.50        2.80     17.79 o
  -3   1   8     4704.97     4636.11    138.86 o
  -2   1   8     1088.15     1059.20     51.28 o
  -1   1   8     2894.70     2904.43     79.09 o
   0   1   8     9464.50     9638.51    233.31 o
   1   1   8     3978.48     4044.39    103.39 o
   2   1   8      933.06      955.02     31.52 o
   3   1   8     5559.01     5520.52    138.11 o
   4   1   8        2.85        7.85      8.15 o
   5   1   8      810.43      773.37     32.00 o
   6   1   8      154.73      141.17     19.10 o
   7   1   8       49.67        6.11     15.63 o
   8   1   8      278.60      316.59    114.11 o
   9   1   8        0.06        0.74     29.85 o
  10   1   8       13.24      -15.13     27.00 o
  11   1   8       22.33      -12.23     31.28 o
  12   1   8       13.36       46.13     46.79 o
 -11   2   8        1.18        9.56     41.22 o
 -10   2   8        0.96       -0.63     33.46 o
  -9   2   8        5.72       17.80     29.34 o
  -8   2   8       27.05      -23.02     23.02 o
  -7   2   8        6.56       19.54     17.52 o
  -6   2   8      134.58       83.56     19.78 o
  -5   2   8      696.49      721.10     41.11 o
  -4   2   8      486.35      516.43     29.84 o
  -3   2   8      134.25      128.70     16.56 o
  -2   2   8     3972.59     3778.45     91.75 o
  -1   2   8      203.04      226.16     15.07 o
   0   2   8     1965.59     1833.13     50.88 o
   1   2   8     1222.72     1091.47     37.20 o
   2   2   8      299.75      312.30     21.23 o
   3   2   8    10262.55    10345.99    321.70 o
   4   2   8      962.73      970.65     45.72 o
   5   2   8      137.41      107.57     18.68 o
   6   2   8     1835.10     1734.67     68.95 o
   7   2   8      284.34      327.46     24.62 o
   8   2   8      187.19      242.29     52.59 o
   9   2   8      157.61      233.65     37.99 o
  10   2   8       40.98       19.75     26.70 o
  11   2   8        8.61        4.08     31.78 o
  12   2   8       48.01       56.31     40.57 o
 -11   3   8        4.92       45.83     43.31 o
 -10   3   8        1.50       -2.74     30.10 o
  -9   3   8        1.05       -3.43     24.40 o
  -8   3   8        8.10       16.33     21.83 o
  -7   3   8       31.90       23.95     19.21 o
  -6   3   8      275.99      351.91     29.79 o
  -5   3   8        9.86      -12.05     12.05 o
  -4   3   8     2117.12     2257.54     79.65 o
  -3   3   8      254.57      214.62     18.28 o
  -2   3   8     2150.16     2068.67     60.38 o
  -1   3   8     8379.32     7573.33    184.61 o
   0   3   8      545.22      471.75     20.37 o
   1   3   8     2796.74     2481.63     64.18 o
   2   3   8     4726.03     4423.93    121.02 o
   3   3   8       27.63       32.59      9.95 o
   4   3   8     8272.53     7825.73    337.91 o
   5   3   8     2791.30     2433.51     89.57 o
   6   3   8      578.09      611.57     68.68 o
   7   3   8     4198.71     3928.91    131.40 o
   8   3   8      464.82      457.36     41.51 o
   9   3   8      112.71       62.88     41.22 o
  10   3   8      406.68      419.08     48.60 o
  11   3   8        0.05        9.85     26.02 o
  12   3   8        5.20       15.64     31.33 o
  13   3   8       12.84       -1.86     36.76 o
 -11   4   8        3.95      -25.37     31.89 o
 -10   4   8        3.71      -26.22     29.95 o
  -9   4   8       52.42       23.40     30.97 o
  -8   4   8      144.88      195.35     39.17 o
  -7   4   8       16.44        2.46     23.89 o
  -6   4   8      171.14      209.87     27.76 o
  -5   4   8      603.76      544.97     50.97 o
  -4   4   8      308.37      345.83     28.34 o
  -3   4   8     1986.00     1777.68     56.73 o
  -2   4   8     1418.88     1392.97     44.35 o
  -1   4   8      692.90      711.45     29.67 o
   0   4   8     3575.42     3351.75     95.72 o
   1   4   8        0.40       -0.14      5.77 o
   2   4   8     1910.76     1967.60    222.22 o
   3   4   8     8112.58     7571.47    393.10 o
   4   4   8      168.75      184.68     24.00 o
   5   4   8     4005.35     3656.65    114.40 o
   6   4   8     1846.13     1613.73    102.80 o
   7   4   8      291.30      320.49     47.29 o
   8   4   8     2186.01     1916.58     75.76 o
   9   4   8      445.74      401.91     39.43 o
  10   4   8       45.52       45.67     27.42 o
  11   4   8       71.03       74.45     30.95 o
  12   4   8        4.75       -7.30     26.99 o
  13   4   8        0.12      -34.24     34.24 o
 -10   5   8       34.62        2.34     40.85 o
  -9   5   8       11.78       50.27     33.10 o
  -8   5   8      250.02      247.73     41.14 o
  -7   5   8      219.97      287.62     55.90 o
  -6   5   8       49.24       31.12     24.03 o
  -5   5   8      583.36      619.15     40.81 o
  -4   5   8      460.83      519.05     41.08 o
  -3   5   8      471.05      453.36     25.44 o
  -2   5   8     2982.83     3059.31     83.26 o
  -1   5   8     1153.32     1107.22     48.11 o
   0   5   8     3180.62     2907.19     85.05 o
   1   5   8     1580.41     1219.76     36.72 o
   2   5   8     2486.50     2134.50    214.76 o
   3   5   8     3947.74     3793.84    343.67 o
   4   5   8     5849.64     5384.54    463.79 o
   5   5   8        5.22       18.53      7.93 o
   6   5   8     1682.92     1560.60     57.57 o
   7   5   8     1048.68      914.35     47.03 o
   8   5   8      481.51      539.58     76.56 o
   9   5   8      475.86      490.05     78.36 o
  10   5   8        0.10       37.15     23.56 o
  11   5   8       80.11      121.25     37.97 o
  12   5   8       18.92       30.20     30.21 o
  13   5   8        0.07      -29.05     29.05 o
 -10   6   8       49.65       -4.10     40.62 o
  -9   6   8       76.32      132.00     55.62 o
  -8   6   8       20.18       47.04     29.71 o
  -7   6   8       62.89       49.35     28.30 o
  -6   6   8      217.00      264.67     37.71 o
  -5   6   8      213.23      206.16     27.45 o
  -4   6   8       85.86       95.46     20.86 o
  -3   6   8       55.37       78.16     17.83 o
  -2   6   8       54.24       71.15     14.35 o
  -1   6   8       46.30       41.18     13.96 o
   0   6   8        1.83       23.30     15.52 o
   1   6   8        3.83        3.06      5.64 o
   2   6   8     2823.77     2642.31    258.07 o
   3   6   8      457.93      396.82     86.31 o
   4   6   8     2408.80     2829.15    275.94 o
   5   6   8     3745.94     3506.08    126.31 o
   6   6   8        0.08       -2.78      9.35 o
   7   6   8     2322.98     2391.55     83.38 o
   8   6   8      525.55      465.29     81.34 o
   9   6   8       31.75       90.84     47.67 o
  10   6   8      369.27      388.23     43.91 o
  11   6   8        0.07       -4.79     25.74 o
  12   6   8      118.12      106.21     41.95 o
  13   6   8       84.94       81.04     37.37 o
  -9   7   8       24.35       21.16     41.14 o
  -8   7   8      129.64       99.94     35.22 o
  -7   7   8      128.24      102.53     34.98 o
  -6   7   8        5.53        0.71     21.88 o
  -5   7   8      403.80      483.17     43.56 o
  -4   7   8       34.82       64.77     20.21 o
  -3   7   8       71.97       54.35     14.88 o
  -2   7   8       58.16       66.13     14.11 o
  -1   7   8        7.26       13.93     12.75 o
   0   7   8       90.08       85.94     15.16 o
   1   7   8      189.56      204.76     19.14 o
   2   7   8      145.76      137.95     11.82 o
   3   7   8       39.26       44.93     49.65 o
   4   7   8      177.55      396.82     95.96 o
   5   7   8     1020.99     1349.49    176.17 o
   6   7   8     1063.23     1054.30     47.02 o
   7   7   8      492.40      492.56     67.25 o
   8   7   8     1463.89     1353.07     81.12 o
   9   7   8      260.31      277.52     45.00 o
  10   7   8      288.06      250.70     38.12 o
  11   7   8      802.18      759.60    175.57 o
  12   7   8        0.54       12.36     27.56 o
  13   7   8      227.15      183.65     43.86 o
  -9   8   8       97.71       99.71     69.56 o
  -8   8   8       50.48       95.24     48.36 o
  -7   8   8      298.40      300.94     45.31 o
  -6   8   8       21.39       36.49     25.66 o
  -5   8   8      302.85      281.76     37.08 o
  -4   8   8      481.85      514.00     45.25 o
  -3   8   8      174.52      187.90     25.96 o
  -2   8   8        0.99       14.33     12.67 o
  -1   8   8      417.93      396.50     31.55 o
   0   8   8      190.74      169.21     26.35 o
   1   8   8      340.12      395.03     23.62 o
   2   8   8       45.50       70.19      8.82 o
   3   8   8      665.90      658.38     29.91 o
   4   8   8     1071.41      904.28    144.90 o
   5   8   8       94.84      130.83     90.02 o
   6   8   8     2700.16     2639.69     73.57 o
   7   8   8     1089.48     1082.67    108.07 o
   8   8   8     1524.90     1590.73     68.72 o
   9   8   8     3269.74     3170.02    219.31 o
  10   8   8      114.41      132.14     31.12 o
  11   8   8      417.89      391.89     47.75 o
  12   8   8      604.23      670.65    115.13 o
  13   8   8       18.23       19.40     41.49 o
  -8   9   8       42.14       56.87     93.52 o
  -7   9   8      224.62      324.88     69.66 o
  -6   9   8      589.54      539.63     70.33 o
  -5   9   8      222.92      198.03     60.62 o
  -4   9   8      542.86      497.30     47.58 o
  -3   9   8      295.48      264.00     64.07 o
  -2   9   8     1292.09     1209.97     63.17 o
  -1   9   8      416.38      415.13     51.27 o
   0   9   8       55.71       43.96     16.05 o
   1   9   8        6.42       11.69     11.77 o
   2   9   8      197.60      234.10     16.36 o
   3   9   8       12.86        5.62     15.36 o
   4   9   8     1395.85     1263.46     53.84 o
   5   9   8     1338.23     1383.03    138.62 o
   6   9   8       80.58       69.87     26.25 o
   7   9   8      530.00      572.20     31.59 o
   8   9   8       69.61      145.65     29.30 o
   9   9   8     1461.61     1611.60    101.13 o
  10   9   8      994.75     1107.17     68.30 o
  11   9   8       33.32       11.58     27.27 o
  12   9   8      245.60      274.03     44.33 o
  13   9   8      302.94      216.48     46.22 o
  -7  10   8       23.94       48.99     44.81 o
  -6  10   8      658.38      533.41     73.19 o
  -5  10   8      490.47      451.47     52.36 o
  -4  10   8      214.89      112.14     49.63 o
  -3  10   8      841.04      802.47     70.90 o
  -2  10   8      404.76      390.42     58.44 o
  -1  10   8     1587.39     1552.69     73.06 o
   0  10   8      749.39      780.73     46.55 o
   1  10   8      626.77      628.64     39.91 o
   2  10   8        5.12       11.36     18.17 o
   3  10   8      779.09      774.46     36.11 o
   4  10   8       22.33        0.44     11.80 o
   5  10   8      803.57      853.48     56.52 o
   6  10   8      816.14      824.29     54.73 o
   7  10   8       14.13       21.03     12.85 o
   8  10   8      239.47      253.66     25.43 o
   9  10   8      549.74      570.96     78.34 o
  10  10   8       71.05       65.85     29.53 o
  11  10   8      208.80      204.76     37.61 o
  12  10   8        0.22      -25.34     25.34 o
  13  10   8      152.94      166.06     43.01 o
  -6  11   8        6.31       24.83     40.10 o
  -5  11   8      879.47      789.30     67.56 o
  -4  11   8      653.51      775.96     77.44 o
  -3  11   8       47.54       35.04     31.39 o
  -2  11   8      781.37      812.50     73.90 o
  -1  11   8      134.27      117.27     33.18 o
   0  11   8      376.92      359.81     34.81 o
   1  11   8      366.48      374.88     31.70 o
   2  11   8      640.66      701.16     39.03 o
   3  11   8       57.94       57.64     21.06 o
   4  11   8      385.55      400.51     41.86 o
   5  11   8       74.59      113.70     27.75 o
   6  11   8       35.99       38.32     14.26 o
   7  11   8       60.21       81.29     20.17 o
   8  11   8      172.90      159.21     23.23 o
   9  11   8      300.66      397.51     33.83 o
  10  11   8      171.16      160.19     37.62 o
  11  11   8      112.05       87.08     32.87 o
  12  11   8       44.55       18.05     32.50 o
  -5  12   8        2.72       -8.17     28.85 o
  -4  12   8      898.94      893.70     86.79 o
  -3  12   8      786.62      806.91    113.40 o
  -2  12   8        0.32      -25.60     25.60 o
  -1  12   8      504.26      453.02     68.08 o
   0  12   8      128.68      102.82     32.29 o
   1  12   8       91.46      117.28     23.15 o
   2  12   8      213.15      250.65     38.67 o
   3  12   8        0.56       20.05     14.78 o
   4  12   8      499.49      537.56     34.96 o
   5  12   8       55.23       35.87     15.91 o
   6  12   8        4.33        7.31     15.49 o
   7  12   8      188.23      206.41     43.22 o
   8  12   8       11.74       25.30     18.03 o
   9  12   8      166.13      230.56     34.85 o
  10  12   8       87.88      135.59     33.44 o
  11  12   8        1.63       21.06     29.13 o
  12  12   8      108.90       71.19     36.58 o
  -4  13   8        0.81      -19.21     36.57 o
  -3  13   8      606.53      635.04    181.05 o
  -2  13   8      142.91      204.87     47.37 o
  -1  13   8       77.44       84.78     33.44 o
   0  13   8      673.32      728.58     67.01 o
   1  13   8       13.33       30.88     24.17 o
   2  13   8       39.60       33.61     23.37 o
   3  13   8       14.95       21.24     18.26 o
   4  13   8      170.41      148.95     24.33 o
   5  13   8      268.20      254.66     28.68 o
   6  13   8        5.49       19.21     17.29 o
   7  13   8      138.70      144.44     25.62 o
   8  13   8       63.92       72.93     28.04 o
   9  13   8       84.36       77.53     29.24 o
  10  13   8      106.60       84.91     32.39 o
  11  13   8      112.43       97.73     35.49 o
  -3  14   8       33.80       47.97     41.50 o
  -2  14   8      525.00      577.01     72.61 o
  -1  14   8       35.05       76.52     38.38 o
   0  14   8      442.32      532.44     62.93 o
   1  14   8      832.15      859.05     73.11 o
   2  14   8       17.72       -1.18     22.50 o
   3  14   8      101.29       87.06     28.39 o
   4  14   8      450.62      554.99     52.96 o
   5  14   8      152.13      194.08     34.36 o
   6  14   8      636.59      660.78     54.75 o
   7  14   8       71.55       55.29     27.58 o
   8  14   8       59.49       58.30     29.34 o
   9  14   8       36.58       12.32     28.37 o
  10  14   8        0.21      -14.85     29.67 o
  11  14   8       57.29       14.25     33.80 o
  -1  15   8      767.33      805.26    147.59 o
   0  15   8       26.23       54.19     36.33 o
   1  15   8      501.98      420.11     60.11 o
   2  15   8     1909.90     1990.18    124.55 o
   3  15   8      204.71      290.39     43.96 o
   4  15   8      603.82      637.57     57.75 o
   5  15   8     1051.87     1164.81    138.68 o
   6  15   8        0.17       34.04     26.78 o
   7  15   8      372.18      433.05     54.22 o
   8  15   8      148.72      146.81     66.76 o
   9  15   8        0.29       -2.77     34.21 o
  10  15   8      130.04      124.25     73.44 o
   1  16   8      113.09       92.26     44.16 o
   2  16   8      374.53      233.73     51.60 o
   3  16   8     1023.57      996.99    117.93 o
   4  16   8       32.95       30.67     32.16 o
   5  16   8      458.28      429.60     55.19 o
   6  16   8      815.03      892.72    150.95 o
   7  16   8        0.13      -16.89     29.44 o
   8  16   8      109.01       97.99     48.67 o
  -5 -12   9      104.96      130.73     72.25 o
  -4 -12   9        3.98       20.20     68.72 o
  -3 -12   9       84.59       63.07     46.81 o
  -2 -12   9      336.13      413.51     70.72 o
  -1 -12   9       18.13       50.79     44.41 o
  -8 -11   9        0.18        4.62     46.46 o
  -7 -11   9        4.97      -18.07     52.60 o
  -6 -11   9      114.51      139.30     64.00 o
  -5 -11   9       16.42       -5.09     37.11 o
  -4 -11   9       56.06       32.39     39.74 o
  -3 -11   9      127.35      261.14    159.04 o
  -2 -11   9        2.71       23.68     58.69 o
  -1 -11   9      567.16      617.53     80.34 o
   0 -11   9       41.12       28.95     51.08 o
   1 -11   9      207.77      232.11     95.25 o
  -9 -10   9       28.74        9.29     52.04 o
  -8 -10   9      136.32      188.54     53.59 o
  -7 -10   9       46.39        5.77     35.22 o
  -6 -10   9        3.88        5.99     33.76 o
  -5 -10   9      204.55      334.48     49.19 o
  -4 -10   9       77.28      116.52     40.36 o
  -3 -10   9      108.98       80.25     40.16 o
  -2 -10   9      209.62      264.51     54.25 o
  -1 -10   9       69.58      101.65     41.75 o
   0 -10   9      402.55      391.47     64.91 o
   1 -10   9       13.72      -30.48     30.48 o
   2 -10   9      173.02      135.28     49.88 o
   3 -10   9       87.98      122.01     50.38 o
 -10  -9   9       73.12       57.68     59.81 o
  -9  -9   9       27.82      -11.90     57.83 o
  -8  -9   9       35.51       66.62     39.22 o
  -7  -9   9       64.69       53.79     46.80 o
  -6  -9   9        2.29        5.22     24.24 o
  -5  -9   9       31.97       53.34     28.59 o
  -4  -9   9      221.05      154.46     36.36 o
  -3  -9   9       15.40       59.13     28.14 o
  -2  -9   9       38.73       31.62     25.91 o
  -1  -9   9        5.80      -15.01     27.83 o
   0  -9   9       46.23       67.49     38.19 o
   1  -9   9        0.47      -30.24     30.24 o
   2  -9   9       90.28      140.72     45.59 o
   3  -9   9       79.73      101.11     42.99 o
   4  -9   9       72.92       92.26     45.40 o
   5  -9   9      155.07      248.44     89.86 o
 -10  -8   9       95.25      122.11     49.62 o
  -9  -8   9      187.88      181.42     61.91 o
  -8  -8   9        1.96       28.89     30.86 o
  -7  -8   9      104.55       52.95     36.92 o
  -6  -8   9        0.21      -13.34     23.36 o
  -5  -8   9      149.12      199.99     37.13 o
  -4  -8   9       67.70       66.53     32.56 o
  -3  -8   9        2.93       -7.61     21.81 o
  -2  -8   9      144.14      243.24     38.56 o
  -1  -8   9      109.04       83.29     29.65 o
   0  -8   9        7.89      -21.89     26.01 o
   1  -8   9      135.99       55.33     34.98 o
   2  -8   9      225.20      339.39     56.46 o
   3  -8   9       18.19       -8.27     32.06 o
   4  -8   9      554.76      494.15    108.29 o
   5  -8   9      168.25      170.04     52.39 o
   6  -8   9       69.64       76.30     52.37 o
 -11  -7   9      233.56      301.84     62.97 o
 -10  -7   9        2.37      -19.72     38.47 o
  -9  -7   9      451.63      469.57     68.16 o
  -8  -7   9       90.05      147.72     65.20 o
  -7  -7   9      171.73      283.72     42.42 o
  -6  -7   9      264.77      303.39     42.51 o
  -5  -7   9       41.95       16.71     23.26 o
  -4  -7   9        0.74       37.08     20.31 o
  -3  -7   9      251.27      256.63     32.36 o
  -2  -7   9       18.87       18.37     18.38 o
  -1  -7   9       99.28       67.91     23.06 o
   0  -7   9      664.94      693.31     56.10 o
   1  -7   9       13.73       -1.59     22.03 o
   2  -7   9      136.41      143.92     33.98 o
   3  -7   9       47.02       28.04     26.23 o
   4  -7   9      117.10      156.58     35.60 o
   5  -7   9      283.64      253.68     52.94 o
   6  -7   9       61.91       45.67     51.02 o
   7  -7   9       67.28      118.62     49.62 o
 -11  -6   9      216.06      284.32     66.84 o
 -10  -6   9      351.98      219.12     56.39 o
  -9  -6   9        5.91        3.47     27.41 o
  -8  -6   9     1009.12     1077.13     85.02 o
  -7  -6   9      223.55      195.17     36.96 o
  -6  -6   9       37.43       42.45     24.11 o
  -5  -6   9     1121.57     1032.44     58.15 o
  -4  -6   9     1502.78     1483.30     70.34 o
  -3  -6   9       18.75      -13.54     16.76 o
  -2  -6   9      781.15      832.63     50.90 o
  -1  -6   9      211.94      211.00     46.92 o
   0  -6   9      672.53      647.64     44.62 o
   1  -6   9      600.57      655.84     45.68 o
   2  -6   9        9.76       13.79     18.92 o
   3  -6   9       82.03       25.02     24.07 o
   4  -6   9      280.05      333.00     44.72 o
   5  -6   9       18.11       10.73     26.10 o
   6  -6   9       51.09       65.64     32.84 o
   7  -6   9       77.05       53.86     39.26 o
   8  -6   9       49.02       81.34     43.76 o
 -12  -5   9      156.61      273.17     63.56 o
 -11  -5   9        0.04      -15.17     36.32 o
 -10  -5   9      210.55      211.92     54.62 o
  -9  -5   9      728.76      735.50     81.14 o
  -8  -5   9       93.15       93.65     30.02 o
  -7  -5   9     1391.31     1453.53     82.26 o
  -6  -5   9      707.54      742.10     50.16 o
  -5  -5   9       10.99      -15.12     17.58 o
  -4  -5   9     1765.98     1806.67     75.77 o
  -3  -5   9     1109.39     1025.11     72.54 o
  -2  -5   9       42.65        7.36     16.71 o
  -1  -5   9     1223.71     1344.66     61.79 o
   0  -5   9       42.00       46.25     18.97 o
   1  -5   9       17.05        0.31     17.10 o
   2  -5   9      158.49      101.93     22.85 o
   3  -5   9       80.39       89.64     24.50 o
   4  -5   9      166.03      264.22     55.05 o
   5  -5   9       12.51      -16.18     25.62 o
   6  -5   9       36.65       10.32     25.92 o
   7  -5   9        8.67       21.38     29.00 o
   8  -5   9       49.83      111.93     44.98 o
   9  -5   9       65.63       84.33     63.36 o
 -12  -4   9       15.32      -17.24     45.34 o
 -11  -4   9      189.77      201.29     56.14 o
 -10  -4   9        5.39        0.51     59.63 o
  -9  -4   9      516.17      485.22     83.17 o
  -8  -4   9     1315.70     1470.33     98.64 o
  -7  -4   9      159.97      105.56     29.84 o
  -6  -4   9     2995.76     2947.78    203.64 o
  -5  -4   9      563.79      565.11     49.65 o
  -4  -4   9       75.73       47.16     20.33 o
  -3  -4   9     1093.91     1177.26     55.90 o
  -2  -4   9      469.73      511.55     37.09 o
  -1  -4   9     1926.71     1871.97     73.65 o
   0  -4   9      908.81      923.77     66.32 o
   1  -4   9        0.46       -9.14     15.94 o
   2  -4   9       47.12       47.46     18.71 o
   3  -4   9       56.26       66.98     20.63 o
   4  -4   9       15.29       26.01     21.99 o
   5  -4   9       87.29       87.43     26.57 o
   6  -4   9       14.19       35.92     27.00 o
   7  -4   9        1.49        5.88     24.91 o
   8  -4   9        2.13       48.61     31.34 o
   9  -4   9        6.05       -3.66     38.39 o
 -12  -3   9       46.13       45.00     85.47 o
 -11  -3   9       16.08       11.09     36.43 o
 -10  -3   9      210.13      206.93     51.64 o
  -9  -3   9        5.05      -28.32     41.76 o
  -8  -3   9      810.63     1009.14     84.52 o
  -7  -3   9      406.58      440.17     40.28 o
  -6  -3   9      174.71      216.78     29.94 o
  -5  -3   9     2960.88     2945.17    105.16 o
  -4  -3   9       25.55       43.12     18.28 o
  -3  -3   9      745.12      723.67     43.68 o
  -2  -3   9     1161.47     1126.91     51.74 o
  -1  -3   9        0.11       14.44     18.58 o
   0  -3   9     2159.71     2059.78     84.53 o
   1  -3   9      593.84      582.39     64.29 o
   2  -3   9        6.41        1.47     15.10 o
   3  -3   9      479.77      445.05     30.68 o
   4  -3   9       35.49       29.79     19.20 o
   5  -3   9        2.17       -9.15     18.67 o
   6  -3   9      257.07      256.78     37.59 o
   7  -3   9        7.61       24.34     24.04 o
   8  -3   9       42.64       62.79     30.07 o
   9  -3   9       42.70        6.19     36.17 o
  10  -3   9       17.77      -36.01     36.01 o
 -12  -2   9       50.74       28.47     46.03 o
 -11  -2   9        0.63       -3.53     39.24 o
 -10  -2   9       62.87       61.35     39.36 o
  -9  -2   9      360.65      332.10     58.15 o
  -8  -2   9       90.89       24.82     35.34 o
  -7  -2   9      269.09      245.88     32.10 o
  -6  -2   9        3.82       -5.04     26.29 o
  -5  -2   9      233.90      267.82     31.15 o
  -4  -2   9     3327.33     3259.90    147.80 o
  -3  -2   9        4.89       -2.60     14.44 o
  -2  -2   9      940.81      880.53     43.51 o
  -1  -2   9     2669.89     2667.29     80.60 o
   0  -2   9        9.85        8.65     13.51 o
   1  -2   9     4947.24     4733.86    143.84 o
   2  -2   9     1271.87     1164.30     51.08 o
   3  -2   9       84.10      145.56     21.91 o
   4  -2   9      395.80      374.43     31.94 o
   5  -2   9       53.87       78.47     22.04 o
   6  -2   9       13.20       12.30     20.44 o
   7  -2   9        9.38       -2.62     23.22 o
   8  -2   9        6.00       15.62     32.95 o
   9  -2   9       29.09       72.09     40.47 o
  10  -2   9        2.89       21.67     49.35 o
  11  -2   9        4.82       46.31     53.79 o
 -12  -1   9       27.82       33.70     40.14 o
 -11  -1   9        7.26       -7.29     37.00 o
 -10  -1   9       11.81       47.47     38.68 o
  -9  -1   9      104.78       46.87     49.22 o
  -8  -1   9      129.35       80.78     30.58 o
  -7  -1   9        3.33       23.16     19.70 o
  -6  -1   9      341.89      426.53     36.71 o
  -5  -1   9     1080.86     1059.74     58.52 o
  -4  -1   9     1918.31     1829.57     71.10 o
  -3  -1   9     5988.08     6055.18    205.67 o
  -2  -1   9     2412.25     2450.64     82.99 o
  -1  -1   9     4696.73     4849.84    196.88 o
   0  -1   9     6575.08     6880.90    196.86 o
   1  -1   9        7.79       19.57     10.68 o
   2  -1   9     2375.42     2395.40     72.17 o
   3  -1   9     1907.06     1852.59     60.27 o
   4  -1   9        0.06        6.17     14.45 o
   5  -1   9     1078.55     1113.23     60.08 o
   6  -1   9      521.69      578.59     39.46 o
   7  -1   9        2.43      -12.49     18.12 o
   8  -1   9      197.38      224.38     35.12 o
   9  -1   9       47.98       46.03     34.79 o
  10  -1   9        0.08      -29.77     29.77 o
  11  -1   9       29.59       34.71     43.00 o
 -12   0   9        1.29      -31.06     91.54 o
 -11   0   9        4.40       24.66     39.58 o
 -10   0   9       57.24       53.88     39.06 o
  -9   0   9       17.85      -10.31     26.68 o
  -8   0   9      188.17      154.60     29.26 o
  -7   0   9     1134.65     1206.81     82.89 o
  -6   0   9        6.44      -16.45     16.45 o
  -5   0   9     3018.90     2947.14    130.64 o
  -4   0   9     1042.49     1021.87     52.16 o
  -3   0   9     1228.49     1189.11     45.24 o
  -2   0   9     7790.66     6952.61    198.81 o
  -1   0   9      561.75      554.55     31.22 o
   0   0   9     4951.71     5001.47    130.19 o
   1   0   9     5734.88     5670.29    145.01 o
   2   0   9      539.43      581.23     26.72 o
   3   0   9      568.90      511.50     25.79 o
   4   0   9     1108.96     1119.77     41.82 o
   5   0   9        2.65       -5.42     14.06 o
   6   0   9      725.23      743.94     54.01 o
   7   0   9       39.59       87.04     34.24 o
   8   0   9        0.45       -4.28     39.02 o
   9   0   9        0.42       -6.89     29.38 o
  10   0   9        3.82       16.48     55.42 o
  11   0   9        0.79       23.36     36.64 o
 -11   1   9       23.96       71.28     48.81 o
 -10   1   9        1.22        1.11     36.02 o
  -9   1   9       30.53       11.32     28.94 o
  -8   1   9      120.83      106.50     31.77 o
  -7   1   9      360.48      428.91     39.06 o
  -6   1   9      325.55      333.86     37.65 o
  -5   1   9      605.41      588.17     38.60 o
  -4   1   9     2440.25     2431.22     84.35 o
  -3   1   9     1799.03     1588.92     60.93 o
  -2   1   9      517.07      564.19     31.58 o
  -1   1   9     3937.01     3547.13     95.62 o
   0   1   9      583.12      547.46     24.46 o
   1   1   9     5256.78     5157.17    130.74 o
   2   1   9     2945.71     2712.20     73.96 o
   3   1   9        0.34        9.04      8.53 o
   4   1   9     2186.24     2174.59     63.29 o
   5   1   9      350.78      368.02     28.29 o
   6   1   9      552.08      530.62     32.62 o
   7   1   9     1264.51     1236.59     66.24 o
   8   1   9      135.42      190.23     38.52 o
   9   1   9       86.82       72.44     35.51 o
  10   1   9       53.12       57.69     34.57 o
  11   1   9       77.87      102.92     42.25 o
  12   1   9        3.38      -37.06     37.06 o
 -11   2   9       60.84       34.78     42.36 o
 -10   2   9        5.47      -11.62     34.61 o
  -9   2   9       34.58       30.51     30.82 o
  -8   2   9       72.57       76.20     29.85 o
  -7   2   9        2.54       15.96     22.96 o
  -6   2   9       20.55        5.11     15.27 o
  -5   2   9        0.45        1.07     13.96 o
  -4   2   9       26.77       -9.73     16.72 o
  -3   2   9      628.72      672.60     35.84 o
  -2   2   9      714.19      730.98     30.62 o
  -1   2   9        2.43       -1.18      7.63 o
   0   2   9      812.73      691.49     25.50 o
   1   2   9       97.06      151.46     13.49 o
   2   2   9     1733.73     1728.29     66.24 o
   3   2   9      637.01      552.55     31.36 o
   4   2   9       54.86       49.34     15.34 o
   5   2   9     2647.37     2571.69     97.09 o
   6   2   9      538.87      630.75     40.97 o
   7   2   9      200.20      178.58     28.20 o
   8   2   9     1399.18     1219.39     81.22 o
   9   2   9       31.76       25.63     28.34 o
  10   2   9      269.04      378.08     87.88 o
  11   2   9       17.68       -5.28     30.47 o
  12   2   9        2.61       16.84     36.73 o
 -11   3   9        0.74       60.76     79.02 o
 -10   3   9       40.33       10.15     38.50 o
  -9   3   9       19.10        8.04     24.17 o
  -8   3   9       89.37       58.96     26.06 o
  -7   3   9       30.31        2.04     20.09 o
  -6   3   9       15.68       29.14     17.69 o
  -5   3   9       22.38       17.89     25.83 o
  -4   3   9       51.58       42.84     17.32 o
  -3   3   9      324.14      375.05     35.06 o
  -2   3   9      348.49      294.85     18.95 o
  -1   3   9      367.13      410.18     18.05 o
   0   3   9     2012.71     1741.57     57.05 o
   1   3   9     3203.31     3228.06     93.59 o
   2   3   9       38.59       32.91      9.32 o
   3   3   9     6645.20     6783.56    214.04 o
   4   3   9     2697.42     2799.21     98.41 o
   5   3   9     2171.15     2213.51     98.57 o
   6   3   9     6335.11     5857.29    181.92 o
   7   3   9     1093.70     1009.10    105.18 o
   8   3   9     2257.55     2189.19    105.86 o
   9   3   9      879.28      970.81     79.07 o
  10   3   9        6.49       68.28     28.69 o
  11   3   9       69.19       79.13     31.73 o
  12   3   9       20.11       31.18     36.55 o
 -11   4   9        3.77        7.05     37.55 o
 -10   4   9       60.65       53.52     35.03 o
  -9   4   9       69.74       52.18     28.85 o
  -8   4   9       22.93       10.35     26.98 o
  -7   4   9      204.95      105.30     30.65 o
  -6   4   9       48.53       33.63     25.09 o
  -5   4   9       57.15       24.89     19.04 o
  -4   4   9      250.89      270.42     26.59 o
  -3   4   9       83.94      101.18     18.36 o
  -2   4   9      883.20      948.61     34.52 o
  -1   4   9      336.26      251.11     24.33 o
   0   4   9       27.22       13.35     10.54 o
   1   4   9     9913.97     9366.58    249.89 o
   2   4   9     5712.37     5529.85    148.98 o
   3   4   9      517.74      487.35     24.61 o
   4   4   9    10695.99    10162.38    256.29 o
   5   4   9     3057.90     3219.91    109.72 o
   6   4   9     1449.56     1377.70     92.99 o
   7   4   9     2760.85     2648.91    135.71 o
   8   4   9       46.41       73.74     21.55 o
   9   4   9      964.52     1007.86     79.80 o
  10   4   9      150.64      215.97     45.23 o
  11   4   9        0.18        2.61     25.75 o
  12   4   9      118.46      128.38     38.02 o
  13   4   9       39.03       54.54     41.00 o
 -10   5   9        0.30        9.55     35.84 o
  -9   5   9      163.57      232.01     44.65 o
  -8   5   9      146.85      186.69     39.09 o
  -7   5   9        1.00       -5.42     29.76 o
  -6   5   9     1003.75     1044.44     64.94 o
  -5   5   9       52.86       15.65     18.51 o
  -4   5   9      737.56      714.22     40.62 o
  -3   5   9      880.15      875.56     49.89 o
  -2   5   9      397.23      388.24     20.93 o
  -1   5   9     2023.65     2046.80     77.75 o
   0   5   9     1191.33     1102.82     74.93 o
   1   5   9       49.42       41.02     12.78 o
   2   5   9     2252.48     2280.72     89.65 o
   3   5   9     2732.89     2203.70    227.15 o
   4   5   9      480.27      411.51    151.58 o
   5   5   9     4066.51     3893.10    103.97 o
   6   5   9     1193.67     1120.41     48.54 o
   7   5   9      638.15      618.89     46.74 o
   8   5   9     1388.12     1357.12     82.48 o
   9   5   9      185.99      211.76     48.44 o
  10   5   9      368.76      347.27     43.76 o
  11   5   9      129.01      149.23     39.57 o
  12   5   9        4.82        7.05     28.94 o
  13   5   9       44.28       26.62     35.32 o
 -10   6   9      243.71      345.15     94.89 o
  -9   6   9        3.79       17.94     30.63 o
  -8   6   9      318.04      353.19     76.89 o
  -7   6   9      218.33      224.77     38.96 o
  -6   6   9        0.74      -19.88     19.88 o
  -5   6   9     1076.89     1143.99     83.51 o
  -4   6   9       52.57       44.73     19.28 o
  -3   6   9      110.09      132.36     27.64 o
  -2   6   9       13.86       -5.23     10.96 o
  -1   6   9       78.53       56.97     13.83 o
   0   6   9     1149.40     1144.10     47.37 o
   1   6   9        1.52        5.13      6.60 o
   2   6   9      277.91      217.35     72.20 o
   3   6   9      380.71      470.44    102.00 o
   4   6   9     1521.60     1358.47    169.17 o
   5   6   9        9.30        4.44      9.58 o
   6   6   9      664.41      583.85     25.17 o
   7   6   9      252.24      237.16     41.67 o
   8   6   9      403.15      387.89     43.81 o
   9   6   9      866.26      856.94     83.76 o
  10   6   9        5.57      -11.89     21.46 o
  11   6   9      379.01      324.96     45.39 o
  12   6   9      114.68      183.54     42.64 o
  13   6   9        3.28        4.81     33.29 o
  -9   7   9      283.44      176.89     82.86 o
  -8   7   9        3.61       10.86     29.21 o
  -7   7   9      457.80      487.62     87.77 o
  -6   7   9      133.57      119.11     49.14 o
  -5   7   9       30.72        4.64     21.63 o
  -4   7   9     1073.30     1058.63     78.71 o
  -3   7   9      178.61      155.59     21.33 o
  -2   7   9        1.40       -8.72     12.58 o
  -1   7   9      137.73      160.89     21.75 o
   0   7   9       74.84       84.13     17.06 o
   1   7   9       62.43       60.69      9.81 o
   2   7   9        0.91        4.37     16.17 o
   3   7   9      178.49      231.67     81.13 o
   4   7   9       55.86       70.17     56.81 o
   5   7   9      186.43      191.96     79.66 o
   6   7   9      175.98      182.55     13.65 o
   7   7   9     1614.55     1620.74     60.61 o
   8   7   9      116.67      110.78     22.34 o
   9   7   9     1362.63     1308.63     53.23 o
  10   7   9      551.25      623.63     81.65 o
  11   7   9       69.94       73.20     56.14 o
  12   7   9      346.03      373.70     51.70 o
  13   7   9       75.39       71.11     38.96 o
  -9   8   9      100.88      220.34     89.81 o
  -8   8   9      174.20      301.36     64.54 o
  -7   8   9       30.32        0.91     36.56 o
  -6   8   9      284.34      255.00     51.13 o
  -5   8   9      227.39      237.57     46.08 o
  -4   8   9        1.49      -20.03     26.19 o
  -3   8   9      476.20      453.56     37.17 o
  -2   8   9      255.58      225.14     38.61 o
  -1   8   9       29.68       22.90     21.11 o
   0   8   9       68.03       47.52     19.46 o
   1   8   9       18.61       28.47     12.00 o
   2   8   9        1.32        5.78      6.40 o
   3   8   9      768.28      617.17    115.50 o
   4   8   9       19.02       24.98     50.92 o
   5   8   9      273.42      251.52     90.98 o
   6   8   9      366.29      379.92     66.29 o
   7   8   9      750.24      701.93     39.81 o
   8   8   9      897.14      885.55     68.21 o
   9   8   9      292.48      266.87     80.43 o
  10   8   9      447.80      388.01     43.09 o
  11   8   9      278.58      256.31     68.29 o
  12   8   9        2.27       12.38     29.17 o
  13   8   9      244.87      312.54     53.26 o
  -8   9   9      137.43      178.51     59.94 o
  -7   9   9      151.42      173.61     52.54 o
  -6   9   9        2.21       40.94     37.25 o
  -5   9   9      656.80      644.20     70.79 o
  -4   9   9       26.67       -0.10     19.68 o
  -3   9   9      132.11      110.05     25.57 o
  -2   9   9     1060.68     1145.72     61.56 o
  -1   9   9      133.78      152.40     29.36 o
   0   9   9       78.51       91.70     19.49 o
   1   9   9      304.62      333.39     24.00 o
   2   9   9       52.73       44.08     13.11 o
   3   9   9      678.49      636.22     23.02 o
   4   9   9        3.03      -25.79     40.97 o
   5   9   9     1482.78     1582.73    205.06 o
   6   9   9      376.75      394.22     31.87 o
   7   9   9        0.19       -4.34     11.28 o
   8   9   9      595.08      575.04     39.47 o
   9   9   9      122.69       93.02     24.68 o
  10   9   9        0.61       -2.15     21.71 o
  11   9   9       78.07       44.25     28.29 o
  12   9   9      224.07      320.07     91.91 o
  13   9   9        0.03       31.04     33.25 o
  -7  10   9      275.72      267.12     60.76 o
  -6  10   9      534.25      615.48     77.56 o
  -5  10   9       74.74       62.01     38.15 o
  -4  10   9     1284.49     1382.66     80.56 o
  -3  10   9      199.08      244.52     43.49 o
  -2  10   9      672.18      657.14     59.28 o
  -1  10   9     2329.65     2197.42     98.69 o
   0  10   9        3.56      -15.16     15.16 o
   1  10   9     2524.61     2292.98     83.03 o
   2  10   9     1459.63     1413.39     70.75 o
   3  10   9       39.84       61.40     12.74 o
   4  10   9      592.40      591.11     41.10 o
   5  10   9      740.42      743.02     51.43 o
   6  10   9      171.44      183.95     28.21 o
   7  10   9      601.11      585.54     30.96 o
   8  10   9      793.88      782.02     78.75 o
   9  10   9      125.91       90.58     22.11 o
  10  10   9      505.92      543.86     64.51 o
  11  10   9       97.96       58.19     37.92 o
  12  10   9      128.84       95.93     35.86 o
  13  10   9      110.77      142.85     68.92 o
  -6  11   9      498.53      390.23     68.29 o
  -5  11   9      432.80      405.82     57.51 o
  -4  11   9      393.19      375.51     47.82 o
  -3  11   9     2152.27     2031.44    121.68 o
  -2  11   9      377.98      338.46     48.63 o
  -1  11   9      417.43      388.05     47.64 o
   0  11   9      536.45      552.32     41.17 o
   1  11   9       36.40       13.05     15.42 o
   2  11   9      774.31      867.98     43.32 o
   3  11   9      352.76      383.57     26.36 o
   4  11   9       93.71       77.71     15.46 o
   5  11   9      296.41      335.84     23.08 o
   6  11   9      208.41      231.85     33.17 o
   7  11   9       48.80       76.48     42.26 o
   8  11   9      153.64      200.05     24.00 o
   9  11   9        2.03       22.11     18.24 o
  10  11   9      217.37      160.02     64.28 o
  11  11   9       10.54       10.32     28.80 o
  12  11   9       13.77       -8.58     30.00 o
  -5  12   9      455.83      403.71     56.71 o
  -4  12   9      223.47      216.46     90.54 o
  -3  12   9      247.22      222.36     47.82 o
  -2  12   9     1220.07     1225.90    138.27 o
  -1  12   9      253.46      216.73     48.77 o
   0  12   9      226.14      177.41     36.99 o
   1  12   9     1007.87     1059.06     54.66 o
   2  12   9      571.37      563.79     37.77 o
   3  12   9     1044.57     1019.52     68.51 o
   4  12   9      635.02      649.73     39.73 o
   5  12   9      147.51      107.76     18.40 o
   6  12   9      454.23      584.08     36.64 o
   7  12   9      104.69       88.79     33.78 o
   8  12   9       49.10       60.16     18.84 o
   9  12   9       27.50       35.27     23.97 o
  10  12   9      274.48      243.84     38.07 o
  11  12   9        4.58      -24.95     24.95 o
  12  12   9        0.98      -18.39     28.97 o
  -4  13   9      306.92      199.47     41.97 o
  -3  13   9      275.55      322.17     58.08 o
  -2  13   9       99.17       98.01     37.55 o
  -1  13   9      683.07      679.64     67.99 o
   0  13   9       84.25       57.53     33.13 o
   1  13   9      505.60      454.77     47.09 o
   2  13   9     1609.62     1535.78     82.23 o
   3  13   9       50.34       41.48     19.45 o
   4  13   9      861.74      890.18     55.54 o
   5  13   9       32.91       37.65     17.93 o
   6  13   9      301.09      236.54     27.21 o
   7  13   9      147.40      153.41     24.83 o
   8  13   9       33.69       44.12     20.95 o
   9  13   9       48.36       39.93     25.99 o
  10  13   9       28.69       22.09     27.27 o
  11  13   9       36.48      -21.66     36.50 o
  -3  14   9      274.04      219.13     91.16 o
  -2  14   9       58.41       50.02     38.05 o
  -1  14   9      380.82      428.87     60.26 o
   0  14   9      557.33      636.60     85.09 o
   1  14   9       29.15       31.13     26.33 o
   2  14   9     1686.51     1749.16     93.83 o
   3  14   9      930.92      865.65     80.49 o
   4  14   9      206.38      178.45     32.67 o
   5  14   9     1068.67     1065.43     92.26 o
   6  14   9       13.23      -16.38     20.99 o
   7  14   9      178.16      218.00     35.89 o
   8  14   9      105.64       93.53     31.86 o
   9  14   9       26.14       40.28     29.02 o
  10  14   9       52.47       98.02     35.40 o
  11  14   9        9.80       14.55     35.53 o
  -1  15   9        2.08       31.35     36.11 o
   0  15   9      847.21     1046.87    128.86 o
   1  15   9      359.42      420.67     59.77 o
   2  15   9      107.78      109.76     35.07 o
   3  15   9     1117.43     1242.53     79.95 o
   4  15   9      674.88      772.38    106.18 o
   5  15   9      367.94      402.32     47.74 o
   6  15   9     1098.10     1106.53     74.48 o
   7  15   9      139.78      190.81     50.64 o
   8  15   9      157.74      194.65     47.26 o
   9  15   9      330.16      374.24     50.64 o
  10  15   9       19.01      -22.67     34.34 o
   1  16   9      316.39      408.79     63.03 o
   2  16   9      330.48      401.09     57.72 o
   3  16   9       68.93      127.29     37.70 o
   4  16   9     1094.57     1159.29     81.27 o
   5  16   9      753.87      826.91     78.32 o
   6  16   9      103.58       82.74     35.74 o
   7  16   9      876.78      835.02    156.21 o
   8  16   9      142.59      143.95     77.35 o
  -6 -11  10        4.66      -33.52     36.78 o
  -5 -11  10      164.65      194.07     57.74 o
  -4 -11  10       51.67       42.09     40.56 o
  -3 -11  10       40.48       46.77     41.65 o
  -2 -11  10      113.10       85.69     45.09 o
  -1 -11  10       26.76       53.90     42.13 o
   0 -11  10       28.86       56.58     45.47 o
  -8 -10  10        4.41       -4.33     40.84 o
  -7 -10  10       93.58      112.17     47.28 o
  -6 -10  10       99.39      112.95     47.02 o
  -5 -10  10        2.38       58.32     41.65 o
  -4 -10  10      125.84       97.98     44.67 o
  -3 -10  10       65.92      -30.96     30.96 o
  -2 -10  10        9.41      -25.59     35.23 o
  -1 -10  10      309.87      390.92    171.83 o
   0 -10  10      107.34      101.10     46.99 o
   1 -10  10       16.39      -19.95     44.75 o
   2 -10  10       41.32       40.54     41.89 o
  -9  -9  10       72.10       76.87     44.79 o
  -8  -9  10      141.26      110.40     47.26 o
  -7  -9  10       11.39      -13.67     34.81 o
  -6  -9  10      256.32      281.40     94.31 o
  -5  -9  10       98.32       57.63     39.80 o
  -4  -9  10        2.85      -28.53     28.53 o
  -3  -9  10       41.48       75.67     35.30 o
  -2  -9  10       48.81       53.02     35.04 o
  -1  -9  10        0.18      -44.83     48.99 o
   0  -9  10       38.84      -17.28     30.59 o
   1  -9  10        4.59       23.89     31.82 o
   2  -9  10       59.17       68.80     75.62 o
   3  -9  10        1.46       -3.18     38.51 o
   4  -9  10       11.62      -34.32     34.32 o
 -10  -8  10      236.98      244.78     75.83 o
  -9  -8  10        0.22       36.97     43.51 o
  -8  -8  10      252.36      318.36     60.49 o
  -7  -8  10       78.46       90.26     42.62 o
  -6  -8  10       76.11       77.12     39.93 o
  -5  -8  10      278.54      247.44     41.89 o
  -4  -8  10        1.60        5.92     23.99 o
  -3  -8  10       80.95      149.50     34.10 o
  -2  -8  10       44.55       17.57     32.42 o
  -1  -8  10        4.07        8.32     31.90 o
   0  -8  10      118.90      142.23     44.08 o
   1  -8  10       39.51       60.06     41.12 o
   2  -8  10      227.20      205.59     50.38 o
   3  -8  10       92.32       25.65     34.61 o
   4  -8  10        5.13       -0.60     34.74 o
   5  -8  10       77.49       16.37     41.07 o
 -10  -7  10      241.20      258.10    114.23 o
  -9  -7  10      285.74      383.76     64.79 o
  -8  -7  10      310.25      346.09     79.08 o
  -7  -7  10      438.97      400.08     52.27 o
  -6  -7  10      119.94      115.74     32.57 o
  -5  -7  10      103.87      134.10     41.55 o
  -4  -7  10      630.00      639.37     66.01 o
  -3  -7  10       19.00       66.19     37.47 o
  -2  -7  10       46.85       16.52     27.70 o
  -1  -7  10        2.55      -25.35     25.35 o
   0  -7  10       72.85      126.57     33.13 o
   1  -7  10      126.09       91.04     31.55 o
   2  -7  10        7.35       20.52     25.95 o
   3  -7  10       51.99       50.71     29.68 o
   4  -7  10       26.63        1.25     37.47 o
   5  -7  10        1.88      -13.38     31.87 o
   6  -7  10        0.79      -20.62     37.39 o
 -11  -6  10       58.45       94.03     59.91 o
 -10  -6  10       10.08       -8.91     67.91 o
  -9  -6  10      457.87      560.22     74.33 o
  -8  -6  10      266.13      212.07    109.82 o
  -7  -6  10      569.20      685.04     60.72 o
  -6  -6  10      894.36      897.97     66.56 o
  -5  -6  10      128.36       73.82     35.33 o
  -4  -6  10      677.60      866.03    112.00 o
  -3  -6  10     1784.92     1775.80     78.12 o
  -2  -6  10       59.50       18.24     19.29 o
  -1  -6  10      179.95      180.16     29.48 o
   0  -6  10      456.02      520.80     42.01 o
   1  -6  10      351.00      249.51     38.47 o
   2  -6  10      275.78      312.62     42.02 o
   3  -6  10      195.87      249.53     39.61 o
   4  -6  10       32.11       28.20     25.25 o
   5  -6  10       89.34       78.24     32.12 o
   6  -6  10      104.43      100.16     44.08 o
   7  -6  10        1.93      -43.71     43.71 o
 -11  -5  10       99.82       84.35     49.36 o
 -10  -5  10      204.13      196.22    111.90 o
  -9  -5  10       54.13       72.80     42.54 o
  -8  -5  10      938.91     1008.76     89.71 o
  -7  -5  10      778.84      712.61     60.74 o
  -6  -5  10      571.14      575.49    103.85 o
  -5  -5  10     1119.97     1186.66     71.35 o
  -4  -5  10      777.94      708.82     48.00 o
  -3  -5  10      616.11      582.54     43.14 o
  -2  -5  10     1637.43     1622.15     71.21 o
  -1  -5  10      285.78      213.32     29.30 o
   0  -5  10      336.03      319.55     33.08 o
   1  -5  10     1971.43     1949.78     79.78 o
   2  -5  10      358.00      367.05     42.05 o
   3  -5  10      389.60      484.30     61.10 o
   4  -5  10      173.09      225.85     37.22 o
   5  -5  10        3.90      -23.69     23.69 o
   6  -5  10       19.17       38.96     26.99 o
   7  -5  10       57.29       57.41     33.49 o
   8  -5  10       15.59      -18.89     51.18 o
 -11  -4  10       18.82       35.09     41.52 o
 -10  -4  10      178.72      195.92     53.71 o
  -9  -4  10      275.73      251.78     54.07 o
  -8  -4  10       22.92      -29.78     29.78 o
  -7  -4  10      663.68      703.12     72.55 o
  -6  -4  10      604.21      634.22     46.97 o
  -5  -4  10      317.69      318.28     35.44 o
  -4  -4  10     2342.39     2351.68     91.27 o
  -3  -4  10      382.92      332.34     36.22 o
  -2  -4  10     1330.61     1332.44     62.01 o
  -1  -4  10     3074.30     2906.60    102.86 o
   0  -4  10        5.91       11.51     16.58 o
   1  -4  10     3066.16     3083.73    107.56 o
   2  -4  10      341.74      339.17     33.56 o
   3  -4  10       39.55       -1.79     21.05 o
   4  -4  10      483.38      460.14     45.85 o
   5  -4  10        3.29       -5.09     21.33 o
   6  -4  10        0.24       35.75     25.71 o
   7  -4  10       19.37       10.11     25.02 o
   8  -4  10        7.01       26.94     48.16 o
   9  -4  10       32.48       31.96     46.80 o
 -11  -3  10       72.98       86.82     47.60 o
 -10  -3  10        5.15      -30.82     32.92 o
  -9  -3  10      126.06      198.11     50.64 o
  -8  -3  10      380.56      358.20     57.88 o
  -7  -3  10       66.32      105.47     32.43 o
  -6  -3  10      136.60      178.43     29.01 o
  -5  -3  10      485.84      537.14     53.01 o
  -4  -3  10      952.85      983.69     60.68 o
  -3  -3  10     1718.81     1707.97     80.72 o
  -2  -3  10        7.22       19.78     16.45 o
  -1  -3  10     2204.77     2258.33     83.20 o
   0  -3  10      493.60      565.99     37.28 o
   1  -3  10     1668.38     1616.00     66.00 o
   2  -3  10     1129.38     1222.01     50.84 o
   3  -3  10        1.95       -6.76     17.42 o
   4  -3  10      371.18      370.29     41.02 o
   5  -3  10      311.70      310.79     38.81 o
   6  -3  10        7.99        2.61     21.54 o
   7  -3  10        0.31      -21.44     21.44 o
   8  -3  10       20.72       44.03     37.43 o
   9  -3  10        6.19       -0.41     39.64 o
  10  -3  10       25.83       28.81     42.11 o
 -11  -2  10       20.45       31.42     40.64 o
 -10  -2  10       34.84       11.94     35.28 o
  -9  -2  10        9.68       -7.06     32.78 o
  -8  -2  10      276.02      340.03     45.39 o
  -7  -2  10      160.07      192.82     30.42 o
  -6  -2  10      382.79      412.59     40.56 o
  -5  -2  10      176.46      189.85     27.69 o
  -4  -2  10      214.13      213.28     27.41 o
  -3  -2  10     3208.55     3223.72    109.18 o
  -2  -2  10     3349.63     3103.17    104.14 o
  -1  -2  10      379.44      335.54     25.70 o
   0  -2  10     2847.40     2771.43     94.42 o
   1  -2  10     1027.02     1115.70     50.70 o
   2  -2  10      333.19      308.14     41.26 o
   3  -2  10     1278.99     1153.73     84.19 o
   4  -2  10        3.10       26.37     17.47 o
   5  -2  10      342.74      314.80     36.83 o
   6  -2  10      193.69      236.46     34.77 o
   7  -2  10       10.96      -15.69     39.86 o
   8  -2  10      164.74      154.02     50.59 o
   9  -2  10      239.73      271.62     59.81 o
  10  -2  10        0.09       -5.99     36.61 o
 -11  -1  10        2.37        4.02     37.04 o
 -10  -1  10       17.37       -6.16     37.54 o
  -9  -1  10        1.29        5.95     32.72 o
  -8  -1  10      236.28      132.47     34.39 o
  -7  -1  10      533.96      619.57     46.00 o
  -6  -1  10        6.41       10.04     18.46 o
  -5  -1  10     1008.63      939.74     51.02 o
  -4  -1  10     1140.27     1121.51     81.92 o
  -3  -1  10       97.87       70.50     16.49 o
  -2  -1  10     2452.72     2590.09     79.62 o
  -1  -1  10     3642.59     3633.25    115.42 o
   0  -1  10      338.24      369.11     28.72 o
   1  -1  10     3381.10     3143.13    101.55 o
   2  -1  10     2119.29     2037.76     65.31 o
   3  -1  10      868.48      831.21     42.43 o
   4  -1  10     2754.34     2632.83     91.59 o
   5  -1  10      161.70      210.40     26.65 o
   6  -1  10      453.02      453.73     41.25 o
   7  -1  10      634.78      602.55     64.24 o
   8  -1  10       47.37      107.98     57.98 o
   9  -1  10       36.20       39.06     35.82 o
  10  -1  10       51.90       51.61     58.28 o
  11  -1  10       11.58      -13.58     36.88 o
 -11   0  10       22.49      -16.32     41.21 o
 -10   0  10        4.57      -13.90     34.70 o
  -9   0  10      100.19      100.84     39.78 o
  -8   0  10       30.80        8.34     26.72 o
  -7   0  10      581.41      577.35     50.24 o
  -6   0  10      257.96      345.91     49.89 o
  -5   0  10       10.09       19.10     17.13 o
  -4   0  10     1030.36      997.71     48.55 o
  -3   0  10     1792.63     1891.40     82.02 o
  -2   0  10      556.95      661.09     36.96 o
  -1   0  10     1950.84     1914.37     61.00 o
   0   0  10     9365.71     9299.43    231.36 o
   1   0  10      223.92      247.29     20.75 o
   2   0  10     5453.65     5191.88    135.55 o
   3   0  10     2030.91     2054.97     63.50 o
   4   0  10      729.39      689.72     36.99 o
   5   0  10     2376.13     2461.89     90.47 o
   6   0  10       67.39       38.39     22.62 o
   7   0  10      461.99      508.30     57.67 o
   8   0  10      196.75      290.75     49.18 o
   9   0  10       11.44       -8.06     28.59 o
  10   0  10        1.42       14.57     70.04 o
  11   0  10        2.16       29.99     37.20 o
 -11   1  10       75.61      204.73     71.76 o
 -10   1  10        6.62       13.57     52.70 o
  -9   1  10       24.80        8.40     30.35 o
  -8   1  10       75.72       40.13     29.50 o
  -7   1  10       82.85       85.94     30.18 o
  -6   1  10       13.63        5.48     19.13 o
  -5   1  10      262.62      278.60     33.75 o
  -4   1  10      167.37      193.17     25.97 o
  -3   1  10        7.25        7.88     13.94 o
  -2   1  10     3201.69     3029.25     86.88 o
  -1   1  10      721.47      700.66     31.89 o
   0   1  10     2680.94     2608.76     74.09 o
   1   1  10     3166.11     3044.43     83.18 o
   2   1  10     2740.91     2763.05     76.42 o
   3   1  10     4736.70     4647.60    135.34 o
   4   1  10      616.06      626.56     41.65 o
   5   1  10      430.24      426.65     28.08 o
   6   1  10     2020.61     2060.21     89.44 o
   7   1  10       93.97       72.26     35.62 o
   8   1  10        0.50      -26.20     26.20 o
   9   1  10      295.83      307.27     59.76 o
  10   1  10       93.17       85.62     70.95 o
  11   1  10        6.42       29.35     53.36 o
  12   1  10       17.02      -13.25     40.85 o
 -11   2  10        2.91      -22.12     38.71 o
 -10   2  10       45.12       53.66     50.14 o
  -9   2  10       88.00      112.11     35.34 o
  -8   2  10        0.40        8.14     26.28 o
  -7   2  10       42.44       45.48     25.80 o
  -6   2  10      278.70      270.61     31.14 o
  -5   2  10      416.79      394.23     34.55 o
  -4   2  10      267.56      319.85     42.49 o
  -3   2  10        4.81       -5.06     11.27 o
  -2   2  10       20.19       13.27     11.55 o
  -1   2  10     2138.49     2142.83     62.88 o
   0   2  10      115.78      121.90     12.31 o
   1   2  10      459.52      485.28     32.76 o
   2   2  10       33.22       36.91     18.80 o
   3   2  10     1253.53     1316.33     56.54 o
   4   2  10     1364.62     1372.22     60.09 o
   5   2  10      101.99      123.37     28.84 o
   6   2  10     1016.73     1099.07     66.75 o
   7   2  10      761.47      669.83     47.69 o
   8   2  10        0.09        9.01     27.42 o
   9   2  10      464.82      397.25     54.18 o
  10   2  10      209.05      165.23     43.31 o
  11   2  10       21.17      -26.44     32.42 o
  12   2  10      115.66      183.36     79.18 o
 -11   3  10       80.81      183.53     57.01 o
 -10   3  10        2.07        8.20     72.63 o
  -9   3  10      157.90      110.74     37.82 o
  -8   3  10       69.15       82.97     28.26 o
  -7   3  10      107.63       60.80     24.66 o
  -6   3  10      255.68      241.61     31.07 o
  -5   3  10      204.28      226.13     26.41 o
  -4   3  10      229.85      207.76     23.24 o
  -3   3  10        0.65       -3.19     10.71 o
  -2   3  10       85.08       77.80     12.55 o
  -1   3  10       70.02       96.86     11.02 o
   0   3  10       92.38       99.01     17.25 o
   1   3  10       71.58       91.46     15.20 o
   2   3  10     1477.24     1476.84     58.28 o
   3   3  10     1765.68     1778.59     67.66 o
   4   3  10     1916.19     1948.99     74.44 o
   5   3  10     4567.92     4465.91    152.16 o
   6   3  10      315.38      380.54     77.40 o
   7   3  10     1746.44     1596.69     79.94 o
   8   3  10     1626.25     1600.35     76.38 o
   9   3  10        4.03       48.28     28.47 o
  10   3  10      843.97      818.28     74.09 o
  11   3  10      133.13      170.65     44.50 o
  12   3  10       60.19      114.86    121.24 o
 -10   4  10      255.20      249.04     50.67 o
  -9   4  10        1.06      -15.43     23.40 o
  -8   4  10      221.45      181.34     33.32 o
  -7   4  10        0.33       14.84     21.23 o
  -6   4  10      220.55      231.22     46.09 o
  -5   4  10       63.95       53.07     20.92 o
  -4   4  10       17.87       -7.56     15.89 o
  -3   4  10       23.88       31.72     12.78 o
  -2   4  10      514.66      503.16     24.79 o
  -1   4  10       18.97       15.17     13.61 o
   0   4  10      203.99      249.75     26.32 o
   1   4  10     1392.58     1435.71     47.74 o
   2   4  10      701.20      744.24     28.78 o
   3   4  10     3289.28     3092.54     88.68 o
   4   4  10      951.20      950.23     59.99 o
   5   4  10     1527.04     1492.72     60.56 o
   6   4  10      594.16      575.06     34.12 o
   7   4  10        2.01       -0.73     16.32 o
   8   4  10     1921.42     1880.00     77.64 o
   9   4  10      661.70      741.54     95.07 o
  10   4  10      102.10      111.37     35.51 o
  11   4  10      486.38      532.13     95.88 o
  12   4  10       86.85       68.26     35.54 o
 -10   5  10      282.31      372.07     88.61 o
  -9   5  10      155.81       78.62     31.60 o
  -8   5  10       89.01       96.74     33.25 o
  -7   5  10      403.19      364.26     46.43 o
  -6   5  10        1.93       22.76     22.34 o
  -5   5  10       44.93       33.43     28.24 o
  -4   5  10      180.38      191.19     24.81 o
  -3   5  10      150.94      145.01     20.49 o
  -2   5  10     2179.33     2155.58     71.66 o
  -1   5  10     2549.28     2606.97     96.18 o
   0   5  10        0.25       -0.56     11.18 o
   1   5  10     6385.35     6015.85    164.31 o
   2   5  10     1073.90     1149.68     36.12 o
   3   5  10      544.43      508.07     28.33 o
   4   5  10     5134.73     5036.88    130.12 o
   5   5  10      933.62     1012.05     57.21 o
   6   5  10     1137.85     1135.98     48.16 o
   7   5  10     1035.38     1112.55     82.91 o
   8   5  10       72.20       51.03     19.19 o
   9   5  10     1339.71     1168.08     71.06 o
  10   5  10      277.10      317.65     61.67 o
  11   5  10       20.74      -10.92     25.53 o
  12   5  10      252.45      310.45     49.63 o
  13   5  10       14.30       47.56     43.82 o
  -9   6  10      377.42      484.04     60.37 o
  -8   6  10      159.40      252.01     44.83 o
  -7   6  10      121.58       34.29     36.38 o
  -6   6  10      675.46      759.21     70.36 o
  -5   6  10      159.88      161.25     30.69 o
  -4   6  10      593.18      589.34     38.24 o
  -3   6  10     1334.28     1296.86     66.21 o
  -2   6  10       14.19       -2.68     15.49 o
  -1   6  10     2447.64     2388.89     90.42 o
   0   6  10     3576.97     3721.57    125.89 o
   1   6  10      856.27      883.76     31.98 o
   2   6  10     1372.86     1381.59     69.99 o
   3   6  10      125.73       64.73     57.17 o
   4   6  10       47.92      149.57     71.54 o
   5   6  10     1390.21     1335.55     46.40 o
   6   6  10       60.68       56.22     11.76 o
   7   6  10      169.87      171.55     26.32 o
   8   6  10      322.28      388.51     30.79 o
   9   6  10        3.32       21.45     18.00 o
  10   6  10      541.98      579.28     52.45 o
  11   6  10      270.97      316.32     71.37 o
  12   6  10        6.64       31.05     31.23 o
  13   6  10      214.76      254.37     51.03 o
  -9   7  10        5.74       48.94     72.55 o
  -8   7  10      437.42      352.30     67.99 o
  -7   7  10      270.13      228.10     40.78 o
  -6   7  10      249.34      183.49     34.91 o
  -5   7  10     1290.67     1404.25     74.37 o
  -4   7  10      319.42      263.27     45.29 o
  -3   7  10      127.30       96.32     26.12 o
  -2   7  10      860.08      902.39     51.41 o
  -1   7  10       43.54       41.36     13.79 o
   0   7  10      321.73      352.04     22.44 o
   1   7  10        0.93        4.97      8.35 o
   2   7  10        9.24       26.02     14.04 o
   3   7  10      160.26      268.88     85.95 o
   4   7  10      588.51      435.82    108.90 o
   5   7  10        1.48      -13.45     50.01 o
   6   7  10      138.90      138.76     12.84 o
   7   7  10       67.36       19.66     13.87 o
   8   7  10        5.73       -1.51     12.22 o
   9   7  10      105.00      108.90     22.58 o
  10   7  10        2.33        7.99     23.08 o
  11   7  10      286.58      339.95     45.71 o
  12   7  10       33.05       31.72     44.80 o
  13   7  10       90.41       68.69     38.84 o
  -8   8  10       15.35       23.82     44.68 o
  -7   8  10      553.91      565.76     77.35 o
  -6   8  10       42.34       41.97     38.51 o
  -5   8  10      470.15      543.71     63.83 o
  -4   8  10      612.12      669.05     65.79 o
  -3   8  10      206.52      208.02     31.92 o
  -2   8  10      218.78      251.38     26.82 o
  -1   8  10      767.42      781.04     38.81 o
   0   8  10       19.27       16.45     13.74 o
   1   8  10       36.15       50.37     12.75 o
   2   8  10       10.94       12.49      6.86 o
   3   8  10       14.88       96.72     65.80 o
   4   8  10        1.71       -0.25     45.14 o
   5   8  10      625.26      490.14    116.57 o
   6   8  10       42.07       78.17     13.11 o
   7   8  10      117.97      136.44     26.30 o
   8   8  10      200.65      192.35     21.61 o
   9   8  10      321.75      318.16     50.53 o
  10   8  10      316.82      290.12     75.45 o
  11   8  10       24.11       16.75     26.89 o
  12   8  10      181.38      197.44     43.17 o
  13   8  10       64.08       31.54     37.31 o
  -8   9  10      116.30      119.05     52.67 o
  -7   9  10      133.24      115.17    114.34 o
  -6   9  10      302.63      364.51     63.46 o
  -5   9  10      206.68      152.62    101.92 o
  -4   9  10      240.44      204.49     44.08 o
  -3   9  10     1020.09     1103.10     65.02 o
  -2   9  10      522.23      471.25     34.84 o
  -1   9  10      494.27      538.08     56.52 o
   0   9  10     1953.08     1938.90     77.92 o
   1   9  10       70.85       54.28     22.40 o
   2   9  10      253.59      239.62     15.65 o
   3   9  10        0.27       11.61      8.89 o
   4   9  10      415.21      291.93     98.75 o
   5   9  10      731.33      462.78    116.98 o
   6   9  10       31.06        5.18     16.81 o
   7   9  10        7.05       12.64     15.41 o
   8   9  10       69.20       67.87     24.54 o
   9   9  10       11.20       18.93     17.11 o
  10   9  10      210.79      212.34     35.89 o
  11   9  10       77.55       21.85     26.88 o
  12   9  10        8.57        9.37     29.53 o
  13   9  10       84.51       86.57     40.93 o
  -7  10  10        5.58       -1.60     41.84 o
  -6  10  10       46.95       26.95     39.83 o
  -5  10  10      486.64      573.47     69.92 o
  -4  10  10      168.24      169.28     37.75 o
  -3  10  10     1210.02     1184.48     80.21 o
  -2  10  10      723.23      689.01     61.40 o
  -1  10  10        0.54       13.99     24.59 o
   0  10  10     4775.76     4801.85    166.51 o
   1  10  10      977.36     1067.65     50.67 o
   2  10  10     1199.11     1198.31     49.32 o
   3  10  10     1277.02     1209.07     49.42 o
   4  10  10       59.82       60.56     14.26 o
   5  10  10      461.07      439.48     44.78 o
   6  10  10      849.46      738.41     51.29 o
   7  10  10        7.36       31.12     12.11 o
   8  10  10      110.58      113.08     31.88 o
   9  10  10       79.87       87.19     20.83 o
  10  10  10       17.94       32.69     24.25 o
  11  10  10       97.29      123.86     35.71 o
  12  10  10       86.79       81.34     38.09 o
  -6  11  10      110.44       41.40     42.18 o
  -5  11  10      129.70       97.89     50.57 o
  -4  11  10     1183.06     1301.16     83.89 o
  -3  11  10      152.34      149.50     37.12 o
  -2  11  10      754.90      782.93    158.18 o
  -1  11  10     1337.54     1263.63     86.69 o
   0  11  10        0.79       26.69     19.03 o
   1  11  10     2748.99     2642.90    101.19 o
   2  11  10      957.78      946.53     47.21 o
   3  11  10      658.13      585.35     32.18 o
   4  11  10     1877.87     1782.03     96.34 o
   5  11  10      601.30      535.25     42.77 o
   6  11  10      146.33      125.63     15.56 o
   7  11  10      769.76      753.88     45.97 o
   8  11  10        1.28        3.43     15.40 o
   9  11  10        8.73       27.85     23.22 o
  10  11  10        0.42      -20.88     20.88 o
  11  11  10       49.62       92.89     31.96 o
  12  11  10        6.56       23.55     31.04 o
  -5  12  10      102.06      103.42     47.35 o
  -4  12  10      116.87       98.34     34.71 o
  -3  12  10      742.88      699.16    117.03 o
  -2  12  10      123.93       99.71     36.58 o
  -1  12  10     1058.50     1086.82     80.15 o
   0  12  10     2225.01     2482.25    127.50 o
   1  12  10        0.03        0.41     18.81 o
   2  12  10     2704.06     2725.18     99.03 o
   3  12  10     1086.88     1106.14    101.18 o
   4  12  10       71.23       77.50     20.45 o
   5  12  10      642.62      669.72     35.63 o
   6  12  10      108.52      118.04     18.37 o
   7  12  10       39.60       50.65     21.81 o
   8  12  10      114.21       83.14     20.47 o
   9  12  10       30.78       48.77     20.53 o
  10  12  10        1.28        3.95     24.59 o
  11  12  10       15.60       10.10     28.02 o
  12  12  10       10.76      -30.52     30.52 o
  -4  13  10      155.47      159.22     41.62 o
  -3  13  10      102.54       63.46     39.59 o
  -2  13  10      938.85      949.68     82.72 o
  -1  13  10       38.13       51.55     34.12 o
   0  13  10      966.53      817.27     69.08 o
   1  13  10     1084.49     1204.14     79.37 o
   2  13  10      342.50      272.46     35.57 o
   3  13  10     1179.48     1157.59     55.64 o
   4  13  10      389.01      375.44     42.37 o
   5  13  10      266.72      251.04     26.08 o
   6  13  10      229.24      199.69     23.89 o
   7  13  10        0.15      -15.87     17.13 o
   8  13  10      102.74       84.44     22.68 o
   9  13  10       93.56      114.19     46.21 o
  10  13  10      136.52      114.73     33.03 o
  11  13  10       15.48       20.63     29.93 o
  -3  14  10        0.02      -10.46     44.04 o
  -2  14  10      418.65      488.92     68.32 o
  -1  14  10      520.00      606.33     68.72 o
   0  14  10       53.97       47.02     33.64 o
   1  14  10      677.81      819.33     69.88 o
   2  14  10      484.27      530.20     80.87 o
   3  14  10      270.59      241.06     36.58 o
   4  14  10      820.59      860.99     59.19 o
   5  14  10       71.06       32.27     35.69 o
   6  14  10      540.59      601.70     41.18 o
   7  14  10      334.01      327.30     59.53 o
   8  14  10        5.05       30.75     39.66 o
   9  14  10      420.98      466.44     50.57 o
  10  14  10        0.21       36.68     40.84 o
  -1  15  10      324.14      283.57     56.72 o
   0  15  10      113.43      170.85     44.98 o
   1  15  10      181.05      219.53     45.96 o
   2  15  10      823.12      834.64     66.50 o
   3  15  10      190.94      202.90     39.72 o
   4  15  10      717.61      715.03     67.43 o
   5  15  10     1008.36     1041.33    119.78 o
   6  15  10        9.34       -2.84     23.93 o
   7  15  10      932.99      901.87     66.21 o
   8  15  10      613.98      511.38    234.18 o
   9  15  10        0.12       -0.87     42.03 o
   1  16  10      149.23      179.98     47.87 o
   2  16  10      210.69      222.79     45.97 o
   3  16  10      743.60      610.57     62.47 o
   4  16  10      251.87      316.06     47.58 o
   5  16  10      349.43      409.31     50.73 o
   6  16  10      780.18     1034.10     79.64 o
   7  16  10       12.60      -10.51     37.21 o
   8  16  10      506.05      621.94     96.26 o
  -4 -11  11       48.36       40.69     77.93 o
  -3 -11  11      113.37      155.98     51.44 o
  -2 -11  11        0.81       -9.32     38.60 o
  -7 -10  11       86.41       53.17     47.37 o
  -6 -10  11      189.07      199.39     58.68 o
  -5 -10  11      186.11      248.05     57.77 o
  -4 -10  11      100.06       78.33     46.87 o
  -3 -10  11       72.12      109.65     47.47 o
  -2 -10  11       89.52      102.20     45.78 o
  -1 -10  11       66.87       40.90     42.65 o
   0 -10  11       17.32       19.65     40.55 o
   1 -10  11       38.50      -16.23     46.91 o
  -8  -9  11       29.85       85.01     48.51 o
  -7  -9  11      471.32      546.11    122.74 o
  -6  -9  11      148.43      151.51     50.62 o
  -5  -9  11      242.28      163.17     50.15 o
  -4  -9  11      274.17      235.79     54.48 o
  -3  -9  11       76.02       58.72     37.53 o
  -2  -9  11        0.58        5.70     40.26 o
  -1  -9  11       30.89        1.97     33.75 o
   0  -9  11        5.05       18.40     37.61 o
   1  -9  11       53.88       23.49     37.11 o
   2  -9  11       66.87       38.27     42.61 o
   3  -9  11        1.90      -32.72     32.72 o
  -9  -8  11      216.72      141.80     58.12 o
  -8  -8  11       74.97       97.19     47.61 o
  -7  -8  11       94.35       31.07     40.34 o
  -6  -8  11      404.02      430.13     68.18 o
  -5  -8  11        0.04      -41.60     44.30 o
  -4  -8  11      411.07      469.72     86.54 o
  -3  -8  11       68.53       54.31     37.66 o
  -2  -8  11        1.37      -11.43     29.25 o
  -1  -8  11       31.44      -12.47     43.87 o
   0  -8  11       20.08      -21.88     32.49 o
   1  -8  11       42.09       19.45     34.72 o
   2  -8  11       63.93       79.39     41.13 o
   3  -8  11       33.59        0.41     33.75 o
   4  -8  11       72.87       29.00     39.03 o
 -10  -7  11       50.14       78.84     50.89 o
  -9  -7  11       37.54      -30.33     67.53 o
  -8  -7  11      267.39      308.41     68.49 o
  -7  -7  11       94.99       40.73     37.89 o
  -6  -7  11      290.40      410.33     64.06 o
  -5  -7  11      503.24      520.05    104.97 o
  -4  -7  11        9.23       -0.36     34.57 o
  -3  -7  11      467.08      383.05     58.28 o
  -2  -7  11       41.00       30.84     26.62 o
  -1  -7  11      360.21      375.36     48.67 o
   0  -7  11      389.94      374.03     48.47 o
   1  -7  11      175.43      115.46     35.90 o
   2  -7  11       56.20       38.70     28.95 o
   3  -7  11        3.92        5.30     30.47 o
   4  -7  11        8.21       25.48     43.05 o
   5  -7  11        0.18       -7.26     35.11 o
   6  -7  11       33.89      100.81     46.25 o
 -10  -6  11       93.15      151.09     53.44 o
  -9  -6  11       43.36       47.45     39.90 o
  -8  -6  11      139.36      207.52     53.76 o
  -7  -6  11      709.20      742.68    124.64 o
  -6  -6  11        2.07       -7.31     32.24 o
  -5  -6  11     1270.66     1564.46    107.03 o
  -4  -6  11      723.30      854.77     78.82 o
  -3  -6  11       79.80       67.38     61.75 o
  -2  -6  11     1320.73     1355.25     93.22 o
  -1  -6  11      157.66      192.37     45.68 o
   0  -6  11      329.54      350.68     43.75 o
   1  -6  11      528.81      566.02     54.22 o
   2  -6  11      288.43      267.04     41.06 o
   3  -6  11       41.45       46.52     27.48 o
   4  -6  11       92.63       81.73     32.87 o
   5  -6  11      117.66      105.48     34.27 o
   6  -6  11        0.14       10.57     34.72 o
   7  -6  11       62.87       85.29     64.88 o
 -11  -5  11        8.51        2.69     43.62 o
 -10  -5  11       43.37      -26.47     39.20 o
  -9  -5  11      277.36      369.87     62.33 o
  -8  -5  11       50.00       37.37     39.54 o
  -7  -5  11      233.89      267.69     53.75 o
  -6  -5  11      899.44      893.60     81.07 o
  -5  -5  11       10.28       21.10     24.89 o
  -4  -5  11      984.08     1061.48     59.56 o
  -3  -5  11     1004.09      985.61     56.72 o
  -2  -5  11       56.79       59.76     25.17 o
  -1  -5  11     1959.19     1993.12     82.49 o
   0  -5  11      992.81      979.65     55.58 o
   1  -5  11       66.29       50.80     28.72 o
   2  -5  11      789.12      675.08     55.37 o
   3  -5  11      377.33      355.39     44.18 o
   4  -5  11        6.93       -6.49     22.67 o
   5  -5  11       89.50      177.79     41.36 o
   6  -5  11      140.36      131.32     36.91 o
   7  -5  11       14.88       33.29     39.84 o
   8  -5  11        1.66       19.85     61.18 o
 -11  -4  11        7.61      -14.99     42.86 o
 -10  -4  11        5.97       38.60     42.65 o
  -9  -4  11       21.10      -27.91     50.42 o
  -8  -4  11      158.28      262.20     53.57 o
  -7  -4  11       76.03      -12.08     31.12 o
  -6  -4  11      115.06      180.03     78.24 o
  -5  -4  11     1196.44     1213.47     64.17 o
  -4  -4  11       59.47       58.02     22.10 o
  -3  -4  11     2093.05     2103.72     84.13 o
  -2  -4  11     2312.70     2347.23     90.30 o
  -1  -4  11       82.43       49.80     20.29 o
   0  -4  11     1312.55     1348.56     63.41 o
   1  -4  11     1761.15     1864.75     76.75 o
   2  -4  11      687.93      685.96     72.23 o
   3  -4  11      222.07      268.01     41.02 o
   4  -4  11      216.57      257.28     37.79 o
   5  -4  11      139.69      121.60     31.60 o
   6  -4  11      190.93      152.76     45.75 o
   7  -4  11        6.55        3.57     43.79 o
   8  -4  11       39.37       35.61     50.01 o
 -11  -3  11       32.03        2.03     42.66 o
 -10  -3  11       13.17       -7.69     37.01 o
  -9  -3  11       89.05      145.80     46.00 o
  -8  -3  11       10.69        6.78     31.67 o
  -7  -3  11      285.73      305.35     66.49 o
  -6  -3  11      404.93      419.24     40.02 o
  -5  -3  11      101.72      105.65     25.52 o
  -4  -3  11     1161.34     1223.93     70.80 o
  -3  -3  11        6.05       14.84     18.35 o
  -2  -3  11     1722.19     1723.35     71.93 o
  -1  -3  11     1287.32     1241.82     57.84 o
   0  -3  11        1.18       -2.82     14.07 o
   1  -3  11     2475.54     2489.88     92.52 o
   2  -3  11      586.49      646.72     49.45 o
   3  -3  11     1260.33     1080.80     63.83 o
   4  -3  11       19.21       19.88     21.23 o
   5  -3  11        4.12      -12.70     21.23 o
   6  -3  11      413.23      434.03     47.64 o
   7  -3  11       21.62       49.22     27.22 o
   8  -3  11       29.63       22.16     34.95 o
   9  -3  11       17.75      -18.53     37.49 o
 -11  -2  11       27.00        7.76     43.65 o
 -10  -2  11        5.19      -33.12     33.12 o
  -9  -2  11        0.88      -31.85     31.85 o
  -8  -2  11       46.06       18.46     28.23 o
  -7  -2  11       61.73       59.21     28.60 o
  -6  -2  11      338.26      359.46     38.07 o
  -5  -2  11        0.56      -13.50     18.14 o
  -4  -2  11      790.57      799.66     47.85 o
  -3  -2  11     1507.54     1388.10     62.25 o
  -2  -2  11        0.70       13.17     15.76 o
  -1  -2  11     1743.33     1821.53     72.09 o
   0  -2  11      551.20      462.34     34.55 o
   1  -2  11     2060.25     2046.24     78.08 o
   2  -2  11     2872.41     2938.94    101.43 o
   3  -2  11       83.25       88.18     26.24 o
   4  -2  11     2568.05     2542.86    184.42 o
   5  -2  11       36.53       63.67     23.84 o
   6  -2  11      117.92      136.65     30.50 o
   7  -2  11      550.06      662.93     72.16 o
   8  -2  11      256.46      299.94     57.07 o
   9  -2  11        1.63      -29.65     29.65 o
  10  -2  11       20.54       43.95     61.74 o
 -11  -1  11       69.09       97.41     51.97 o
 -10  -1  11        5.28      -32.58     50.52 o
  -9  -1  11        1.66      -12.31     32.74 o
  -8  -1  11       35.28       -0.29     26.89 o
  -7  -1  11        2.93       -2.24     23.36 o
  -6  -1  11      396.76      427.06     48.29 o
  -5  -1  11        9.54       26.61     18.65 o
  -4  -1  11       58.83       20.41     27.58 o
  -3  -1  11     2105.34     2259.52     83.76 o
  -2  -1  11      443.80      462.24     51.24 o
  -1  -1  11      698.97      669.79     54.49 o
   0  -1  11     3859.60     4111.38    129.38 o
   1  -1  11      116.89      167.71     23.29 o
   2  -1  11     3071.04     3024.40    101.19 o
   3  -1  11     3807.07     4091.04    129.56 o
   4  -1  11       75.34       74.28     20.08 o
   5  -1  11     2507.43     2338.73     99.47 o
   6  -1  11      663.60      842.49     77.40 o
   7  -1  11       33.17       44.84     32.96 o
   8  -1  11      183.09      251.04     92.83 o
   9  -1  11      161.02       81.58     41.43 o
  10  -1  11       36.95       30.33     41.54 o
 -11   0  11       21.09       62.45     63.95 o
 -10   0  11       38.42       52.80     39.98 o
  -9   0  11       26.88       75.35     41.11 o
  -8   0  11       46.36       31.88     28.97 o
  -7   0  11      216.74      208.24     36.91 o
  -6   0  11       28.90       42.62     26.07 o
  -5   0  11       75.30      109.17     23.38 o
  -4   0  11      704.03      692.58     38.20 o
  -3   0  11       11.52       17.10     16.74 o
  -2   0  11     1275.43     1162.59     52.14 o
  -1   0  11      459.08      414.49     29.60 o
   0   0  11       40.16       24.24     12.45 o
   1   0  11     4670.49     4576.69    123.24 o
   2   0  11      352.42      367.07     47.59 o
   3   0  11     1182.90     1116.13     48.80 o
   4   0  11     2920.42     2921.51     97.42 o
   5   0  11       39.00       18.62     16.95 o
   6   0  11     1971.47     1846.68    106.64 o
   7   0  11     1113.09     1138.23    252.56 o
   8   0  11       33.41       50.27     32.80 o
   9   0  11      106.47       68.71     37.89 o
  10   0  11      105.74      127.38     97.35 o
  11   0  11        1.69       -6.20     40.07 o
 -11   1  11       33.95        8.71     63.16 o
 -10   1  11       75.61       41.86     49.55 o
  -9   1  11      160.19      152.79     39.38 o
  -8   1  11        1.10       16.42     25.71 o
  -7   1  11       74.14       57.72     29.18 o
  -6   1  11      493.90      514.88     64.35 o
  -5   1  11      127.67      116.00     21.10 o
  -4   1  11       72.85       81.31     21.62 o
  -3   1  11      419.01      430.07     58.32 o
  -2   1  11       91.04       93.42     15.61 o
  -1   1  11     1451.91     1514.73     51.42 o
   0   1  11      549.78      518.33     26.08 o
   1   1  11      835.18      773.02     31.99 o
   2   1  11     6346.95     6330.89    180.69 o
   3   1  11        6.82       12.30     18.01 o
   4   1  11     1493.39     1547.32     57.49 o
   5   1  11     2325.28     2347.24     97.56 o
   6   1  11       15.79        4.73     19.96 o
   7   1  11      509.88      615.75     60.56 o
   8   1  11      269.26      299.69     49.07 o
   9   1  11       56.54       31.23     33.69 o
  10   1  11      372.35      346.04     59.99 o
  11   1  11      115.11      180.22     52.60 o
 -11   2  11      143.86      125.44     53.44 o
 -10   2  11       98.16      127.29     50.80 o
  -9   2  11       70.31       85.25     49.03 o
  -8   2  11      218.50      284.81     44.66 o
  -7   2  11       88.48       44.91     27.36 o
  -6   2  11       33.95       16.11     23.34 o
  -5   2  11      628.90      690.23     57.86 o
  -4   2  11       96.62      127.14     23.30 o
  -3   2  11        8.96       -7.31     14.64 o
  -2   2  11      283.85      280.78     21.40 o
  -1   2  11       48.92       80.41     13.24 o
   0   2  11       87.82       62.87     12.85 o
   1   2  11      217.57      216.61     24.06 o
   2   2  11       31.22       35.06     22.13 o
   3   2  11      363.35      365.04     29.40 o
   4   2  11       87.12      108.48     31.34 o
   5   2  11      130.09      131.02     43.86 o
   6   2  11     1033.70     1091.96     59.30 o
   7   2  11       71.36       40.60     21.51 o
   8   2  11      339.45      258.86     45.43 o
   9   2  11      170.11      132.92     75.06 o
  10   2  11      210.19      168.34     45.63 o
  11   2  11      253.01      122.77     47.12 o
  12   2  11        1.38       28.47     53.94 o
 -10   3  11      215.90      209.24     56.83 o
  -9   3  11      187.97      194.23     43.11 o
  -8   3  11      107.57       78.28     33.96 o
  -7   3  11      125.98      140.32     33.72 o
  -6   3  11       25.74        8.97     21.58 o
  -5   3  11       14.21      -16.33     16.33 o
  -4   3  11        5.53       -6.06     14.59 o
  -3   3  11       32.51       53.10     17.52 o
  -2   3  11        9.49        0.76     12.57 o
  -1   3  11        0.46       -8.39     10.03 o
   0   3  11       14.49       12.03     13.26 o
   1   3  11      562.08      667.33     36.95 o
   2   3  11       20.36       60.25     23.59 o
   3   3  11      573.82      585.94     34.28 o
   4   3  11      121.05      157.62     21.22 o
   5   3  11      182.94      204.90     30.43 o
   6   3  11      193.36      194.29     26.48 o
   7   3  11       53.60       51.19     22.63 o
   8   3  11      204.50      189.78     38.41 o
   9   3  11      547.37      458.55     93.49 o
  10   3  11      247.63      240.63     47.98 o
  11   3  11      246.93      270.03    136.12 o
  12   3  11      138.89      185.17     52.22 o
 -10   4  11        4.30       25.62     43.87 o
  -9   4  11      212.12      192.75     37.73 o
  -8   4  11      220.61      244.42     37.13 o
  -7   4  11      138.62       95.53     27.37 o
  -6   4  11       10.18      -17.74     17.74 o
  -5   4  11      116.53      124.06     26.09 o
  -4   4  11      176.22      201.57     23.68 o
  -3   4  11      240.78      234.36     25.94 o
  -2   4  11       47.55       20.88     12.44 o
  -1   4  11      819.69      913.35     41.07 o
   0   4  11      467.76      485.99     30.32 o
   1   4  11      135.34      134.80     18.06 o
   2   4  11      445.39      430.29     40.73 o
   3   4  11       59.92       46.14     16.91 o
   4   4  11      912.27      775.46     38.74 o
   5   4  11      293.79      213.63     22.77 o
   6   4  11        5.62       23.73     15.04 o
   7   4  11      813.15      872.74     52.96 o
   8   4  11      792.74      745.53     49.27 o
   9   4  11       88.36       47.86     52.80 o
  10   4  11      934.77     1044.98     81.90 o
  11   4  11      182.02      173.18    101.21 o
  12   4  11      119.03      138.17     66.81 o
 -10   5  11       70.24      116.37     60.49 o
  -9   5  11       16.11       58.86     30.78 o
  -8   5  11      317.13      389.50     67.55 o
  -7   5  11      203.38      225.37     44.36 o
  -6   5  11      391.30      385.37     43.00 o
  -5   5  11      517.43      548.93     46.04 o
  -4   5  11       15.20        5.98     16.70 o
  -3   5  11     1186.00     1210.93     65.19 o
  -2   5  11      454.10      481.27     37.20 o
  -1   5  11      877.84      963.77     54.24 o
   0   5  11     1947.43     2035.57     77.88 o
   1   5  11      257.16      247.87     25.32 o
   2   5  11      720.02      721.53     31.37 o
   3   5  11     1452.25     1351.13     43.59 o
   4   5  11       90.02       90.29     11.75 o
   5   5  11      419.78      443.46     26.64 o
   6   5  11      379.97      412.94     48.23 o
   7   5  11       55.81       41.24     16.77 o
   8   5  11      674.68      738.57     44.00 o
   9   5  11      954.10      945.83     96.23 o
  10   5  11      107.65       77.50     67.99 o
  11   5  11      655.35      767.36     66.43 o
  12   5  11      123.09      136.90     41.38 o
  -9   6  11      137.42      155.18     61.47 o
  -8   6  11       91.02       88.30     48.16 o
  -7   6  11      512.05      634.79     58.02 o
  -6   6  11       29.37       -8.20     24.25 o
  -5   6  11     1864.06     1928.34     90.06 o
  -4   6  11     2090.70     2019.65    114.24 o
  -3   6  11        7.98       19.56     15.26 o
  -2   6  11     3126.14     3140.00    118.42 o
  -1   6  11      588.29      586.64     43.28 o
   0   6  11       54.98       60.89     27.01 o
   1   6  11     1966.70     2002.55     62.49 o
   2   6  11      185.13      175.42     12.35 o
   3   6  11     1244.09     1220.18     53.31 o
   4   6  11       36.12       38.38     10.36 o
   5   6  11      361.69      341.74     20.42 o
   6   6  11      623.58      597.65     31.33 o
   7   6  11      347.23      360.44     27.11 o
   8   6  11        0.01      -14.48     14.48 o
   9   6  11      321.13      358.95     39.94 o
  10   6  11      303.11      398.08     46.10 o
  11   6  11      116.97       74.95     33.49 o
  12   6  11      306.14      399.84    104.05 o
  -9   7  11      343.77      352.25    103.47 o
  -8   7  11      169.49      232.76     61.88 o
  -7   7  11      408.31      378.24     63.53 o
  -6   7  11      997.20      932.90     85.58 o
  -5   7  11      215.66      180.86     46.77 o
  -4   7  11     1282.11     1359.83    123.55 o
  -3   7  11     3512.92     3496.41    155.45 o
  -2   7  11       78.47       68.42     22.70 o
  -1   7  11     1510.00     1537.63     67.52 o
   0   7  11     1839.90     1810.24     71.17 o
   1   7  11        7.42        1.72     12.39 o
   2   7  11     1054.98     1014.15     29.92 o
   4   7  11      134.62      123.27     73.82 o
   5   7  11        1.37      -37.62     50.72 o
   6   7  11       59.09       55.15     17.50 o
   7   7  11       45.35       40.74     14.17 o
   8   7  11      225.24      257.09     35.10 o
   9   7  11        2.97       16.85     17.07 o
  10   7  11      153.61      117.33     31.37 o
  11   7  11       17.76       -5.27     24.24 o
  12   7  11       91.35       60.22     33.80 o
  -8   8  11      267.96      239.18     63.70 o
  -7   8  11       60.30       88.87     45.83 o
  -6   8  11      599.55      408.02     86.77 o
  -5   8  11      952.44     1096.57    151.58 o
  -4   8  11      268.77      341.63     52.42 o
  -3   8  11     1567.54     1527.27     94.52 o
  -2   8  11     2253.61     2132.22     90.91 o
  -1   8  11       58.74       47.04     16.24 o
   0   8  11     1061.36     1022.81     42.90 o
   1   8  11      226.99      237.68     18.31 o
   2   8  11      211.87      200.45     17.50 o
   3   8  11        5.22       26.65     55.54 o
   4   8  11        2.75       -1.12     58.59 o
   5   8  11      468.86      435.82    118.04 o
   6   8  11       83.27      109.92     14.59 o
   7   8  11       33.83       39.59     12.80 o
   8   8  11        9.14        0.78     12.10 o
   9   8  11       13.27       10.66     14.33 o
  10   8  11      121.48       65.81     27.35 o
  11   8  11       36.95        0.12     26.91 o
  12   8  11       11.60       -9.66     30.15 o
  -8   9  11       37.88      155.00     85.50 o
  -7   9  11      272.47      221.90     97.45 o
  -6   9  11       91.31       82.05     43.10 o
  -5   9  11      242.01      343.95     56.58 o
  -4   9  11      364.36      244.46     47.16 o
  -3   9  11       74.02       34.24     29.54 o
  -2   9  11     1689.47     1617.06     66.33 o
  -1   9  11      903.98      861.17     65.09 o
   0   9  11      921.09      897.75     47.17 o
   1   9  11     1495.47     1600.35     64.24 o
   2   9  11        6.81        5.80     10.25 o
   3   9  11     1253.19     1183.43     50.05 o
   4   9  11      811.76      568.63    133.02 o
   5   9  11       40.73       76.82     72.55 o
   6   9  11      491.74      488.87    124.13 o
   7   9  11       25.10       30.72     11.36 o
   8   9  11      167.16      111.82     18.13 o
   9   9  11        4.73        7.23     15.85 o
  10   9  11        3.96       19.87     22.99 o
  11   9  11      101.34      109.60     32.54 o
  12   9  11       58.57       62.44     34.84 o
  -7  10  11       25.68       42.42     44.53 o
  -6  10  11      132.23      126.44     47.38 o
  -5  10  11        2.03       30.46     35.16 o
  -4  10  11      326.20      273.88     51.46 o
  -3  10  11      655.45      746.98     56.23 o
  -2  10  11       55.87       38.47     28.25 o
  -1  10  11     2117.41     2030.74     87.66 o
   0  10  11      133.77      114.48     27.86 o
   1  10  11     2007.13     2035.48     79.50 o
   2  10  11     2304.60     2353.87     85.22 o
   3  10  11        5.22       18.36     17.75 o
   4  10  11     1157.22     1346.45    219.30 o
   5  10  11      511.35      589.09    135.96 o
   6  10  11       15.23       62.45     68.03 o
   7  10  11      865.22      823.71     35.55 o
   8  10  11      369.04      428.23     37.45 o
   9  10  11      219.97      195.02     48.56 o
  10  10  11      312.50      312.09     39.04 o
  11  10  11      133.36      191.59     38.02 o
  12  10  11       21.85        4.10     29.90 o
  -6  11  11        8.50       57.39     42.00 o
  -5  11  11       65.75      101.62     44.46 o
  -4  11  11        0.24       11.11     33.35 o
  -3  11  11      731.69      706.12     83.80 o
  -2  11  11      702.45      760.55     77.24 o
  -1  11  11       52.71       16.53     24.98 o
   0  11  11     2042.88     1992.40     85.47 o
   1  11  11      290.17      281.43     28.10 o
   2  11  11     1771.75     1689.53     90.47 o
   3  11  11     3320.05     3195.34    104.57 o
   4  11  11      425.79      462.37     58.65 o
   5  11  11      320.30      346.89     24.52 o
   6  11  11      767.30      894.30    105.73 o
   7  11  11       14.87        9.87     14.23 o
   8  11  11      305.18      320.53     42.59 o
   9  11  11      149.23      166.80     27.24 o
  10  11  11       14.31       56.61     25.39 o
  11  11  11      157.05      112.33     60.14 o
  12  11  11        2.84       -3.45     31.95 o
  -5  12  11       21.11        6.07     36.84 o
  -4  12  11      287.86      276.20     53.93 o
  -3  12  11       45.93       27.30     38.16 o
  -2  12  11      888.42      839.02     75.10 o
  -1  12  11     1370.51     1349.42     89.95 o
   0  12  11      187.77      141.95     47.93 o
   1  12  11     3116.65     3140.39    157.62 o
   2  12  11      688.86      673.19     55.80 o
   3  12  11      529.48      495.50     57.06 o
   4  12  11     1785.41     1737.90     65.04 o
   5  12  11       89.70       78.57     15.41 o
   6  12  11      535.57      534.72     36.42 o
   7  12  11      852.56      859.29     66.88 o
   8  12  11        0.70        3.33     17.98 o
   9  12  11      118.60      126.20     22.61 o
  10  12  11       57.27       54.74     28.19 o
  11  12  11       47.48       95.77     33.41 o
  -4  13  11       39.10       73.06     36.16 o
  -3  13  11      298.17      423.89     50.94 o
  -2  13  11       18.42      -18.98     30.37 o
  -1  13  11      530.86      547.81     63.41 o
   0  13  11      780.80      728.59     65.62 o
   1  13  11      346.25      343.90     43.86 o
   2  13  11     1674.82     1641.57     85.54 o
   3  13  11      558.06      524.37     37.70 o
   4  13  11      124.73      145.15     22.14 o
   5  13  11      914.86      924.88     50.46 o
   6  13  11       55.13       50.44     34.36 o
   7  13  11      319.09      414.62     40.56 o
   8  13  11      240.05      255.55     34.17 o
   9  13  11        2.06        9.61     30.16 o
  10  13  11       32.65       -6.30     35.60 o
  11  13  11        0.05       -1.66     39.83 o
  -3  14  11       66.65       96.36     62.85 o
  -2  14  11      144.37      127.03     44.73 o
  -1  14  11       63.11       57.49     35.67 o
   0  14  11      323.52      251.62    118.60 o
   1  14  11      215.29      220.97     41.06 o
   2  14  11      235.64      200.14     38.46 o
   3  14  11      439.97      475.58     48.43 o
   4  14  11        4.21       12.17     20.48 o
   5  14  11      542.14      511.11     36.53 o
   6  14  11      443.94      451.94     35.30 o
   7  14  11      100.87       68.24     26.18 o
   8  14  11      487.72      627.50    110.43 o
   9  14  11      324.27      284.65     57.40 o
  10  14  11       30.60       33.42     43.81 o
  -1  15  11        8.68        1.90     36.13 o
   0  15  11      202.48      135.45     57.37 o
   1  15  11      149.18      171.85     43.35 o
   2  15  11       43.55       41.73     29.16 o
   3  15  11      942.18     1048.48     91.11 o
   4  15  11      515.71      577.06     52.82 o
   5  15  11       17.91       27.86     29.03 o
   6  15  11      867.99      930.70     89.50 o
   7  15  11      331.86      293.14    124.21 o
   8  15  11       94.82      130.24    145.46 o
   9  15  11     1119.52     1426.06    400.56 o
   1  16  11       23.11       70.25     57.07 o
   2  16  11       28.86       53.41     37.74 o
   3  16  11       95.56      134.41     36.86 o
   4  16  11      352.90      398.43     50.20 o
   5  16  11      361.24      346.28     46.49 o
   6  16  11        0.16      -24.23     34.91 o
   7  16  11      639.03      643.61     98.88 o
  -5 -10  12        4.19       -7.42     39.57 o
  -4 -10  12      246.95      300.72     64.11 o
  -3 -10  12      286.87      338.50     65.41 o
  -2 -10  12       22.03       16.39     41.82 o
  -1 -10  12      116.74      105.60     47.72 o
  -7  -9  12       17.37       18.95     40.02 o
  -6  -9  12      382.33      383.39     69.56 o
  -5  -9  12      254.93      234.98     59.26 o
  -4  -9  12        0.33        6.13     38.22 o
  -3  -9  12      312.12      247.67     56.02 o
  -2  -9  12      183.05      220.55     55.78 o
  -1  -9  12       10.03       19.43     36.58 o
   0  -9  12       16.95       47.36     43.50 o
   1  -9  12       79.44       48.48     70.55 o
   2  -9  12        5.37       41.90     42.59 o
  -8  -8  12       70.93        4.03     61.61 o
  -7  -8  12      344.25      370.71     67.85 o
  -6  -8  12       35.11       31.87     41.55 o
  -5  -8  12      147.98      140.57     50.86 o
  -4  -8  12      220.01      283.51     57.44 o
  -3  -8  12        8.83       -3.62     34.14 o
  -2  -8  12      198.30      219.61     51.25 o
  -1  -8  12       24.84       48.79     36.31 o
   0  -8  12      164.90       87.64     43.36 o
   1  -8  12      121.25      118.33     66.03 o
   2  -8  12       19.29      -26.37     33.02 o
   3  -8  12       70.34       49.46     39.73 o
   4  -8  12       20.94       67.40     44.17 o
  -9  -7  12      146.65      105.94     50.55 o
  -8  -7  12       36.54      -17.96     35.87 o
  -7  -7  12      178.06      203.58     52.81 o
  -6  -7  12      480.74      584.75    139.34 o
  -5  -7  12        1.26       36.82     36.19 o
  -4  -7  12      635.27      693.71    156.12 o
  -3  -7  12      320.60      310.11    102.79 o
  -2  -7  12      301.42      290.67     95.93 o
  -1  -7  12      927.89      803.70    104.21 o
   0  -7  12        0.08        4.83     33.51 o
   1  -7  12      199.46      216.46     46.94 o
   2  -7  12      182.30      209.53     49.92 o
   3  -7  12        0.09       68.97     39.36 o
   4  -7  12        2.67       33.48     36.59 o
   5  -7  12        4.35        3.70     36.73 o
 -10  -6  12       10.30       14.84     43.78 o
  -9  -6  12       11.06       54.34     47.19 o
  -8  -6  12      237.78      288.50     61.13 o
  -7  -6  12       25.92        0.57     36.53 o
  -6  -6  12      799.30      958.72     89.09 o
  -5  -6  12      316.95      339.82    137.26 o
  -4  -6  12      647.60      579.37     65.00 o
  -3  -6  12     1809.03     1736.83    150.89 o
  -2  -6  12      105.01       86.29     31.19 o
  -1  -6  12      847.29      922.37     68.40 o
   0  -6  12      948.16     1071.10     73.55 o
   1  -6  12      117.46      104.41     34.39 o
   2  -6  12      308.87      295.63     48.28 o
   3  -6  12      450.23      447.27     53.40 o
   4  -6  12        2.32        5.35     26.41 o
   5  -6  12       94.28      125.58     45.39 o
   6  -6  12       54.41       42.60     60.57 o
 -10  -5  12        2.81       32.51     44.26 o
  -9  -5  12       29.65        4.95     36.53 o
  -8  -5  12       20.16       38.96     40.21 o
  -7  -5  12      279.10      179.42     48.09 o
  -6  -5  12       93.09      134.75     43.42 o
  -5  -5  12      980.30     1056.80     73.76 o
  -4  -5  12       65.70       93.93     42.08 o
  -3  -5  12      753.74      844.70     97.55 o
  -2  -5  12     2403.02     2483.61    114.43 o
  -1  -5  12      705.81      708.63     57.57 o
   0  -5  12      258.52      342.26     43.43 o
   1  -5  12     1034.87     1020.51     75.92 o
   2  -5  12       52.52        7.38     24.95 o
   3  -5  12       70.02      117.91     35.12 o
   4  -5  12      433.95      343.87     46.25 o
   5  -5  12        2.25       -6.49     36.31 o
   6  -5  12      137.30      143.04     72.31 o
   7  -5  12        2.90       14.37     59.55 o
 -10  -4  12        0.92       37.54     41.92 o
  -9  -4  12       12.96       35.46     38.82 o
  -8  -4  12        2.38      -22.20     34.80 o
  -7  -4  12        9.67      -29.17     29.17 o
  -6  -4  12      638.12      562.68     55.98 o
  -5  -4  12       45.44       34.10     37.11 o
  -4  -4  12      596.65      635.68     55.88 o
  -3  -4  12      530.04      598.87     53.27 o
  -2  -4  12      107.83       99.19     36.97 o
  -1  -4  12     1694.86     1788.58     88.77 o
   0  -4  12      106.74       96.01     29.08 o
   1  -4  12      388.93      368.64     43.37 o
   2  -4  12     2208.88     2137.39    100.68 o
   3  -4  12       32.62       34.75     23.58 o
   4  -4  12      243.56      207.34     36.67 o
   5  -4  12      405.12      463.38     59.96 o
   6  -4  12        0.89       14.62     27.23 o
   7  -4  12      236.56      193.26     69.78 o
   8  -4  12       47.32      -10.53     49.98 o
 -11  -3  12        2.78       23.99     46.70 o
 -10  -3  12       54.95       34.91     42.17 o
  -9  -3  12        0.29      -17.29     34.40 o
  -8  -3  12       74.13      111.65     43.24 o
  -7  -3  12       69.39       63.10     31.56 o
  -6  -3  12       45.76       37.44     28.26 o
  -5  -3  12      544.14      762.37     92.03 o
  -4  -3  12       28.00       15.81     20.24 o
  -3  -3  12     1051.35     1277.48     82.00 o
  -2  -3  12     1119.20     1259.82     65.16 o
  -1  -3  12      180.44      176.60     28.67 o
   0  -3  12      431.78      465.87     36.85 o
   1  -3  12      282.41      407.36     44.38 o
   2  -3  12     1184.70     1166.47     67.99 o
   3  -3  12     1183.80     1252.83     70.83 o
   4  -3  12       44.68       29.80     22.76 o
   5  -3  12      322.62      374.26     44.12 o
   6  -3  12      149.30      165.81     35.70 o
   7  -3  12      225.50      144.63     45.79 o
   8  -3  12      290.56      247.12     58.22 o
   9  -3  12       26.03       14.82     42.77 o
 -11  -2  12       16.16       18.77     46.50 o
 -10  -2  12        2.28      -33.66     35.71 o
  -9  -2  12       74.81      111.72     45.14 o
  -8  -2  12       10.58       25.42     30.48 o
  -7  -2  12       74.47       35.56     27.37 o
  -6  -2  12      160.14      132.74     32.99 o
  -5  -2  12      105.01       75.88     40.36 o
  -4  -2  12      813.95      846.11     50.60 o
  -3  -2  12       47.61       50.69     20.19 o
  -2  -2  12      416.33      461.76     32.79 o
  -1  -2  12       29.92       26.34     18.57 o
   0  -2  12      234.88      244.10     36.16 o
   1  -2  12      269.70      284.26     30.87 o
   2  -2  12       37.98       21.46     18.45 o
   3  -2  12     1250.05     1139.33     64.70 o
   4  -2  12      681.86      757.25     52.96 o
   5  -2  12       40.63       -4.15     20.47 o
   6  -2  12      906.69     1046.97    106.36 o
   7  -2  12      276.57      337.94    157.69 o
   8  -2  12       32.65        2.24     33.94 o
   9  -2  12      106.01      164.43     86.26 o
 -11  -1  12        9.28      -24.64     43.93 o
 -10  -1  12        0.93      -33.47     33.47 o
  -9  -1  12       10.79      -15.14     34.25 o
  -8  -1  12       41.63       71.31     33.93 o
  -7  -1  12       17.69        1.79     26.35 o
  -6  -1  12      236.92      215.69     38.06 o
  -5  -1  12        3.26        5.14     23.05 o
  -4  -1  12      199.11      191.72     27.20 o
  -3  -1  12       29.37       53.07     20.09 o
  -2  -1  12      518.26      585.92     39.78 o
  -1  -1  12     1121.78     1227.21     84.85 o
   0  -1  12       20.73       30.49     16.69 o
   1  -1  12      586.37      635.10     54.20 o
   2  -1  12      526.47      625.41     39.54 o
   3  -1  12       45.44       65.34     21.21 o
   4  -1  12     1643.28     1715.56    104.32 o
   5  -1  12     1172.40     1203.44     88.77 o
   6  -1  12      387.41      381.08     54.83 o
   7  -1  12     1497.77     1501.06    106.74 o
   8  -1  12       73.80       81.30     40.26 o
   9  -1  12      110.54      132.44     47.34 o
  10  -1  12      174.38      284.16     62.27 o
 -11   0  12       86.97      109.20     52.91 o
 -10   0  12       39.45       79.18     46.85 o
  -9   0  12       54.87       86.70     42.27 o
  -8   0  12       79.08       57.66     29.92 o
  -7   0  12       14.27       -7.64     34.05 o
  -6   0  12     1114.22     1230.38     73.58 o
  -5   0  12      157.84      154.07     31.47 o
  -4   0  12        4.99        6.20     18.56 o
  -3   0  12       18.71       48.77     19.59 o
  -2   0  12        2.27       -4.86     15.60 o
  -1   0  12     1144.09     1167.08     53.23 o
   0   0  12     2034.38     2002.90     73.33 o
   1   0  12      119.67      111.69     19.34 o
   2   0  12     1232.91     1208.42     51.93 o
   3   0  12     3891.96     3857.84    122.37 o
   4   0  12       21.59       28.36     20.85 o
   5   0  12     1860.79     1960.72    111.26 o
   6   0  12     1414.17     1426.79    117.43 o
   7   0  12      112.28       69.37     73.11 o
   8   0  12      765.23      918.90    158.73 o
   9   0  12       32.65       90.15     39.66 o
  10   0  12       18.96       -9.47     37.72 o
 -10   1  12      292.43      212.57     60.26 o
  -9   1  12       45.73       -5.89     34.66 o
  -8   1  12       40.32      111.17     34.06 o
  -7   1  12      410.63      396.45     80.62 o
  -6   1  12      128.33      128.65     31.33 o
  -5   1  12      386.99      453.09     43.68 o
  -4   1  12        0.55      -13.52     16.42 o
  -3   1  12      227.24      282.85     28.78 o
  -2   1  12     1531.35     1452.59     60.16 o
  -1   1  12       53.47       29.37     15.39 o
   0   1  12      323.81      351.17     28.15 o
   1   1  12     1309.30     1264.05     50.62 o
   2   1  12      250.73      240.35     21.81 o
   3   1  12     1170.53     1088.58     45.97 o
   4   1  12     1794.42     1851.92     82.61 o
   5   1  12       10.14        9.52     19.74 o
   6   1  12      374.85      397.69     65.19 o
   7   1  12      116.57      128.05     36.84 o
   8   1  12      259.45      283.30     50.12 o
   9   1  12      785.88     1003.46     86.45 o
  10   1  12       24.84       60.55     40.23 o
  11   1  12      116.81      130.09     51.71 o
 -10   2  12      125.72      215.60     58.50 o
  -9   2  12      439.39      661.03     66.10 o
  -8   2  12      174.41      160.57     44.43 o
  -7   2  12      418.36      389.18     49.13 o
  -6   2  12      900.35      962.78     65.36 o
  -5   2  12       63.79       37.47     24.27 o
  -4   2  12      439.54      493.02     37.82 o
  -3   2  12       65.39       75.68     19.68 o
  -2   2  12      211.80      234.95     23.98 o
  -1   2  12      417.03      437.23     34.33 o
   0   2  12      386.16      433.86     26.73 o
   1   2  12        7.74       36.91     32.77 o
   2   2  12        4.43       17.64     15.22 o
   3   2  12       50.95       30.09     16.29 o
   4   2  12      179.11      183.78     33.38 o
   5   2  12      518.49      490.52     48.60 o
   6   2  12       40.96       23.49     19.12 o
   7   2  12      492.35      489.84    101.64 o
   8   2  12       86.17       65.93     73.90 o
   9   2  12      182.39      139.17     40.94 o
  10   2  12      251.10      375.56    103.60 o
  11   2  12        7.56       15.33     38.41 o
 -10   3  12       72.36       80.83     85.02 o
  -9   3  12       59.63       78.75     35.89 o
  -8   3  12      581.58      764.05     80.23 o
  -7   3  12      121.89      138.31     35.42 o
  -6   3  12      711.17      738.20     56.61 o
  -5   3  12      596.22      621.17     57.74 o
  -4   3  12       89.52       93.11     22.61 o
  -3   3  12      748.44      764.70     36.69 o
  -2   3  12        3.31      -18.80     18.80 o
  -1   3  12        2.47        4.43     10.91 o
   0   3  12        2.17       10.26     14.26 o
   1   3  12      291.37      302.93     27.91 o
   2   3  12       87.38       83.72     18.67 o
   3   3  12       28.40       17.40     15.55 o
   4   3  12      282.72      214.60     25.15 o
   5   3  12       11.00       -6.63     15.23 o
   6   3  12       11.79        5.64     20.74 o
   7   3  12      382.67      462.06     39.76 o
   8   3  12     1009.43     1021.98     76.44 o
   9   3  12       22.54       37.04     31.14 o
  10   3  12      123.96       82.96     41.18 o
  11   3  12      337.10      447.90     66.95 o
 -10   4  12      155.21      150.69     89.41 o
  -9   4  12       24.87      -29.78     29.78 o
  -8   4  12       20.63       -0.88     28.33 o
  -7   4  12      702.95      757.30     66.50 o
  -6   4  12        2.51        1.67     22.17 o
  -5   4  12     1863.77     1833.49     76.60 o
  -4   4  12      276.08      267.21     26.31 o
  -3   4  12       17.69       -4.77     19.65 o
  -2   4  12      459.00      435.51     26.50 o
  -1   4  12        1.34       -1.56     16.68 o
   0   4  12        1.67       14.92     16.47 o
   1   4  12        2.61        9.17     13.76 o
   2   4  12        3.93       13.58     13.38 o
   3   4  12      220.09      241.05     28.14 o
   4   4  12       79.29       69.09     16.89 o
   5   4  12       17.80       16.80     15.03 o
   6   4  12      536.61      557.77     37.95 o
   7   4  12       36.82       62.18     20.92 o
   8   4  12      123.82      134.46     36.33 o
   9   4  12      276.87      301.79     47.58 o
  10   4  12       45.78       -0.69     67.93 o
  11   4  12      320.40      329.38     57.68 o
  12   4  12      190.29      174.20     52.44 o
  -9   5  12      150.33      135.76     45.04 o
  -8   5  12       20.46       54.63     28.57 o
  -7   5  12       58.36       49.14     26.70 o
  -6   5  12      668.12      655.85     54.15 o
  -5   5  12      505.80      523.15     52.38 o
  -4   5  12     2398.87     2437.59    132.94 o
  -3   5  12      109.07       89.16     30.45 o
  -2   5  12      356.97      382.26     35.28 o
  -1   5  12     1497.80     1597.76     70.12 o
   0   5  12       27.59       15.67     19.19 o
   1   5  12      699.24      713.51     33.02 o
   2   5  12      471.05      510.75     29.75 o
   3   5  12       23.56       13.02      9.99 o
   4   5  12       80.85       93.59     13.44 o
   5   5  12      126.72      161.20     25.56 o
   6   5  12      190.12      172.09     22.90 o
   7   5  12     1029.45      946.85     50.03 o
   8   5  12       89.93       44.10     21.29 o
   9   5  12       20.46       24.59     27.86 o
  10   5  12      487.31      462.16     56.55 o
  11   5  12       18.80       38.61     36.04 o
  12   5  12      137.25      171.03     49.72 o
  -9   6  12       36.93       73.58     52.01 o
  -8   6  12      442.84      469.95     60.37 o
  -7   6  12        2.33       -5.36     38.36 o
  -6   6  12      392.02      334.99    101.34 o
  -5   6  12     2253.90     2409.21    138.74 o
  -4   6  12      169.67      119.91     50.47 o
  -3   6  12     2013.22     1852.53     85.73 o
  -2   6  12      563.08      597.44     43.01 o
  -1   6  12      649.39      551.36     38.43 o
   0   6  12     2379.74     2389.71     89.94 o
   1   6  12      166.86      172.60     21.86 o
   2   6  12      708.15      639.66     27.21 o
   3   6  12      546.73      556.68     23.34 o
   4   6  12      155.15      141.19     12.57 o
   5   6  12      521.39      549.52     29.30 o
   6   6  12     1588.17     1571.01     65.26 o
   7   6  12       18.40       46.27     21.42 o
   8   6  12      208.85      229.13     42.37 o
   9   6  12       99.90      141.87     31.84 o
  10   6  12       12.38       22.74     24.81 o
  11   6  12      114.55       67.02     32.63 o
  12   6  12        4.31        3.41     32.94 o
  -8   7  12      183.76      120.54     53.29 o
  -7   7  12      732.97      670.87    142.18 o
  -6   7  12       22.23       -2.63     35.76 o
  -5   7  12     1021.76      980.20    159.24 o
  -4   7  12     2506.36     2387.60    130.97 o
  -3   7  12      418.54      438.41    100.88 o
  -2   7  12     3081.74     2992.35    116.44 o
  -1   7  12      321.95      362.77     61.90 o
   0   7  12     1074.81     1118.03     52.57 o
   1   7  12     1922.16     2016.23     83.22 o
   2   7  12      706.13      640.22     26.42 o
   3   7  12      809.35      811.44     61.84 o
   4   7  12      193.10      262.64     30.26 o
   5   7  12       47.76       28.00     12.63 o
   6   7  12        0.73       -9.87      9.87 o
   7   7  12      462.11      488.30     30.21 o
   8   7  12        6.97      -10.93     14.23 o
   9   7  12        6.15       -4.74     17.04 o
  10   7  12        2.95       -8.09     27.60 o
  11   7  12        0.11        8.50     27.38 o
  12   7  12       18.00       26.97     32.98 o
  -8   8  12        6.31       39.51     47.69 o
  -7   8  12      326.29      293.51     62.51 o
  -6   8  12      911.33     1184.98    302.06 o
  -5   8  12       67.86       56.54     37.07 o
  -4   8  12     1029.77     1130.95     85.67 o
  -3   8  12     1685.75     1649.58    100.03 o
  -2   8  12      387.83      327.39     35.84 o
  -1   8  12     1726.48     1806.72     78.07 o
   0   8  12      381.15      382.03     43.81 o
   1   8  12      342.73      392.34     36.44 o
   2   8  12     2183.23     2192.11     59.10 o
   3   8  12       18.35       17.94      9.06 o
   4   8  12     2213.35     2169.59    252.38 o
   5   8  12      756.15      920.98    165.06 o
   6   8  12       62.12       53.73     12.35 o
   7   8  12       74.69       95.94     15.04 o
   8   8  12       13.86       19.04     14.97 o
   9   8  12       19.54       18.05     17.41 o
  10   8  12        0.47      -22.25     22.46 o
  11   8  12        7.01       -5.98     24.39 o
  12   8  12       16.12      -21.63     30.57 o
  -7   9  12       45.52       46.27     46.56 o
  -6   9  12       99.38       61.00     41.30 o
  -5   9  12      172.60      262.38     52.65 o
  -4   9  12       72.47       85.35    112.84 o
  -3   9  12      548.42      508.97     56.79 o
  -2   9  12      515.02      507.69     53.10 o
  -1   9  12      239.45      205.56     28.49 o
   0   9  12     1751.51     1705.78     62.76 o
   1   9  12      608.65      646.61     38.09 o
   2   9  12      968.98      927.99     42.83 o
   3   9  12      664.06      672.02     76.79 o
   4   9  12       86.85      -22.85     53.97 o
   5   9  12      177.94      173.18     99.51 o
   6   9  12        3.19       53.56     66.81 o
   7   9  12        0.20        9.75     10.64 o
   8   9  12       59.00       71.78     21.41 o
   9   9  12       68.66       66.80     17.07 o
  10   9  12        4.60      -12.74     23.31 o
  11   9  12       14.33       15.35     26.73 o
  12   9  12       10.85       -2.16     33.63 o
  -6  10  12        2.34       41.63     40.10 o
  -5  10  12      175.94      142.22     51.61 o
  -4  10  12       40.91       59.69     35.42 o
  -3  10  12       87.45       49.80     31.36 o
  -2  10  12      785.89      592.81     58.83 o
  -1  10  12        2.14        1.06     17.74 o
   0  10  12     1175.02     1207.05     59.46 o
   1  10  12     2008.45     1931.86     76.65 o
   2  10  12      211.40      201.61     20.16 o
   3  10  12     3244.00     3197.59    105.53 o
   4  10  12     1485.55     1424.42    215.57 o
   5  10  12       20.58      148.35     90.42 o
   6  10  12     1565.35     1443.41    219.43 o
   7  10  12       87.80      125.50     39.49 o
   8  10  12      364.65      444.23     45.21 o
   9  10  12      942.08      912.02     52.64 o
  10  10  12        1.16       17.07     24.54 o
  11  10  12      129.48      134.47     36.15 o
  12  10  12       25.33       67.52     36.41 o
  -6  11  12        4.34      -15.50     38.55 o
  -5  11  12       86.07       47.77     40.50 o
  -4  11  12      190.98      170.03     45.73 o
  -3  11  12        9.20       34.99     40.52 o
  -2  11  12      358.61      355.28     86.56 o
  -1  11  12     1126.98     1044.92    114.26 o
   0  11  12       29.10       74.45     22.15 o
   1  11  12      632.44      707.45     43.11 o
   2  11  12     2869.88     2858.31    103.44 o
   3  11  12       85.01       87.54     20.16 o
   4  11  12     1914.42     1876.31     68.42 o
   5  11  12     1701.55     1636.54    238.42 o
   6  11  12       84.14      117.38     85.50 o
   7  11  12     1321.74     1455.98     64.09 o
   8  11  12      229.53      233.57     26.10 o
   9  11  12      202.07      270.43     32.02 o
  10  11  12      243.87      286.34     37.43 o
  11  11  12        5.08      -25.59     25.59 o
  -5  12  12        2.20       -1.91     40.33 o
  -4  12  12       34.86       30.00     38.87 o
  -3  12  12      184.96      162.01     45.88 o
  -2  12  12        2.67      -17.90     20.69 o
  -1  12  12      295.06      205.02     73.36 o
   0  12  12     1166.94     1255.88     80.96 o
   1  12  12      137.02      142.60     26.36 o
   2  12  12      727.41      732.31     43.47 o
   3  12  12     2027.90     1979.45    153.22 o
   4  12  12       66.96       68.00     15.12 o
   5  12  12     1729.66     1643.66     72.46 o
   6  12  12      801.52      842.20     76.90 o
   7  12  12      117.94      116.96     22.12 o
   8  12  12      841.28      915.98     74.26 o
   9  12  12      388.65      305.59     47.07 o
  10  12  12        5.29       22.94     34.65 o
  11  12  12       92.28      161.76     50.46 o
  -4  13  12       25.05       13.42     37.60 o
  -3  13  12       11.90       -1.10     29.42 o
  -2  13  12      293.79      273.57     53.71 o
  -1  13  12      101.25      157.19     39.90 o
   0  13  12       60.64       35.82     28.92 o
   1  13  12     1142.15     1085.54     74.09 o
   2  13  12      262.85      276.13     37.57 o
   3  13  12      362.98      381.20     31.08 o
   4  13  12      986.11      974.91     47.10 o
   5  13  12       13.60       16.19     15.13 o
   6  13  12      477.56      515.89     38.40 o
   7  13  12      552.71      543.47     41.02 o
   8  13  12      156.33      165.07     34.59 o
   9  13  12      719.82      777.05     85.22 o
  10  13  12      224.42      215.69    112.84 o
  11  13  12      145.47      120.28     54.63 o
  -2  14  12       16.69       12.19     29.55 o
  -1  14  12      139.42      133.75     43.65 o
   0  14  12       70.31       75.60     36.68 o
   1  14  12       16.67       24.15     27.47 o
   2  14  12      109.73      128.31     33.39 o
   3  14  12       69.06       24.21     23.63 o
   4  14  12      511.98      625.38     48.82 o
   5  14  12      546.64      552.92     38.25 o
   6  14  12        5.58        3.12     30.89 o
   7  14  12      691.01      812.95     55.20 o
   8  14  12      127.71       80.97     29.94 o
   9  14  12      278.22      276.48    139.19 o
  10  14  12      505.23      729.78     93.93 o
  -1  15  12       15.05       31.53     57.22 o
   0  15  12       25.25       18.48     33.76 o
   1  15  12       15.93      -13.54     28.50 o
   2  15  12       61.37      164.01     39.41 o
   3  15  12        0.64       32.24     27.33 o
   4  15  12      146.75      101.89     30.25 o
   5  15  12      420.65      379.38     59.87 o
   6  15  12      134.75       90.99     41.55 o
   7  15  12      305.79      301.69     53.51 o
   8  15  12      580.68      602.98    142.23 o
   9  15  12        7.01       74.33     48.54 o
   2  16  12       26.72       25.93     43.46 o
   3  16  12      235.15      163.80     43.45 o
   4  16  12       27.34       63.74     32.10 o
   5  16  12      112.26      175.62     52.21 o
   6  16  12      428.11      467.89    136.09 o
   7  16  12      113.46      116.77     54.68 o
  -6  -9  13      286.19      256.47     73.92 o
  -5  -9  13      109.80      129.86     54.71 o
  -4  -9  13      428.00      423.40     73.73 o
  -3  -9  13      186.27      211.27     77.93 o
  -2  -9  13       50.02       48.44     42.51 o
  -1  -9  13      240.61      341.89     66.73 o
   0  -9  13       47.92       53.69     45.23 o
  -7  -8  13        0.79       22.07     42.54 o
  -6  -8  13      189.46      262.40     80.60 o
  -5  -8  13      273.51      239.96     58.15 o
  -4  -8  13       36.91       65.31     44.36 o
  -3  -8  13      457.62      493.08     73.11 o
  -2  -8  13       44.68       49.01     42.69 o
  -1  -8  13      259.60      223.56     56.59 o
   0  -8  13      353.42      364.93     82.48 o
   1  -8  13       27.15       24.20     37.26 o
   2  -8  13       49.55       33.13     42.19 o
   3  -8  13       49.79       28.39     42.57 o
  -8  -7  13      115.58      103.62     51.54 o
  -7  -7  13       70.51       51.77     44.12 o
  -6  -7  13        8.35      -10.20     36.32 o
  -5  -7  13      428.03      459.52    114.18 o
  -4  -7  13      311.81      331.70     60.61 o
  -3  -7  13      303.98      386.51     93.62 o
  -2  -7  13      751.34      715.48     78.66 o
  -1  -7  13        0.02       39.70     34.11 o
   0  -7  13      208.03      521.67     93.77 o
   1  -7  13      165.54      143.88     44.30 o
   2  -7  13        0.02        4.27     33.18 o
   3  -7  13      159.55      145.42     47.90 o
   4  -7  13       81.34      120.75     46.24 o
  -9  -6  13        3.84      -36.04     36.04 o
  -8  -6  13        5.62       28.59     39.69 o
  -7  -6  13       79.01       19.69     39.21 o
  -6  -6  13        8.48       -6.24     50.82 o
  -5  -6  13      252.81      316.91     58.67 o
  -4  -6  13      387.75      479.08     66.17 o
  -3  -6  13       25.43       -3.64     27.41 o
  -2  -6  13     1002.26     1111.41     77.13 o
  -1  -6  13      930.10      948.29     70.80 o
   0  -6  13      110.35       65.87     37.99 o
   1  -6  13      361.57      233.61     42.26 o
   2  -6  13      454.53      404.37     51.61 o
   3  -6  13       67.77       80.18     31.87 o
   4  -6  13      664.20      521.59     70.57 o
   5  -6  13       65.82       28.74     62.50 o
  -9  -5  13       69.00      -37.44     59.91 o
  -8  -5  13        0.15      -15.81     35.12 o
  -7  -5  13        6.92       10.16     33.14 o
  -6  -5  13      247.42      291.52     68.36 o
  -5  -5  13       44.35       48.10     42.08 o
  -4  -5  13      306.54      288.74     43.81 o
  -3  -5  13      725.65      807.36    122.88 o
  -2  -5  13       49.28       30.75     29.00 o
  -1  -5  13      566.67      635.04     56.69 o
   0  -5  13     1223.87     1302.64     79.74 o
   1  -5  13      107.40       64.26     29.95 o
   2  -5  13      775.90      768.67     61.52 o
   3  -5  13      651.73      717.18     61.43 o
   4  -5  13      110.88      144.99     36.61 o
   5  -5  13      492.64      583.36     59.06 o
   6  -5  13       62.64       78.99     48.01 o
 -10  -4  13       23.08       51.06     46.86 o
  -9  -4  13        5.91      -30.02     37.65 o
  -8  -4  13      126.71      119.66     47.73 o
  -7  -4  13        2.74        8.71     32.27 o
  -6  -4  13        0.67       23.64     28.35 o
  -5  -4  13      414.32      456.82     62.26 o
  -4  -4  13      294.48      339.82     45.27 o
  -3  -4  13      403.48      431.75     48.40 o
  -2  -4  13      465.73      470.90     48.45 o
  -1  -4  13       85.54      129.44     31.93 o
   0  -4  13     1047.93     1042.43     67.61 o
   1  -4  13      511.53      562.58     52.77 o
   2  -4  13      142.59      133.92     30.63 o
   3  -4  13      757.09      788.32     86.87 o
   4  -4  13      623.87      746.84     60.49 o
   5  -4  13       65.39       78.41     30.87 o
   6  -4  13      359.25      429.03     69.83 o
   7  -4  13       50.25       39.98     44.58 o
 -10  -3  13       33.68       17.20     45.49 o
  -9  -3  13       68.92       51.29     42.43 o
  -8  -3  13        1.53       52.59     58.01 o
  -7  -3  13      130.10      116.84     35.98 o
  -6  -3  13       89.91       68.73     31.34 o
  -5  -3  13        3.55      -22.97     22.97 o
  -4  -3  13      430.80      439.31     91.03 o
  -3  -3  13      412.04      435.47     46.37 o
  -2  -3  13       14.18        5.26     21.76 o
  -1  -3  13      252.96      216.75     34.08 o
   0  -3  13       49.70       33.15     25.31 o
   1  -3  13       75.47       28.73     40.95 o
   2  -3  13      202.42      272.82     36.99 o
   3  -3  13        0.22        8.15     20.49 o
   4  -3  13      752.79      826.25     59.87 o
   5  -3  13      187.48      271.79     56.74 o
   6  -3  13      178.69      162.25    117.36 o
   7  -3  13      402.02      489.15     73.12 o
   8  -3  13       28.10       25.31     40.72 o
 -10  -2  13       25.86      -10.59     42.79 o
  -9  -2  13       74.03       64.22     41.59 o
  -8  -2  13      125.37      105.77     44.68 o
  -7  -2  13       28.21        1.94     40.83 o
  -6  -2  13      148.04      157.67     35.14 o
  -5  -2  13       72.66       59.49     28.01 o
  -4  -2  13       15.30        1.46     23.22 o
  -3  -2  13        5.61       36.22     24.66 o
  -2  -2  13       42.03       66.13     25.78 o
  -1  -2  13      608.01      658.82     50.65 o
   0  -2  13       68.41       66.41     29.02 o
   1  -2  13      296.34      287.14     36.76 o
   2  -2  13      220.71      234.91     57.00 o
   3  -2  13      813.87      842.23    109.68 o
   4  -2  13       83.54      108.80     27.47 o
   5  -2  13      559.43      517.08     75.60 o
   6  -2  13      238.78      302.45     55.34 o
   7  -2  13      189.27      167.09     50.39 o
   8  -2  13      168.55      156.34     68.34 o
   9  -2  13       10.80        6.96     41.45 o
 -10  -1  13      190.48      198.33     58.99 o
  -9  -1  13       17.02      -30.19     36.44 o
  -8  -1  13      111.09       78.68     33.22 o
  -7  -1  13       73.29      102.18     33.95 o
  -6  -1  13        4.39       -9.32     23.80 o
  -5  -1  13       64.66      104.39     28.78 o
  -4  -1  13        3.40      -18.96     20.37 o
  -3  -1  13        1.69        7.35     25.22 o
  -2  -1  13       36.83       11.07     18.33 o
  -1  -1  13       70.79       68.51     21.29 o
   0  -1  13      126.89      150.52     25.44 o
   1  -1  13      274.49      250.26     27.78 o
   2  -1  13        2.11       12.61     20.65 o
   3  -1  13     1116.29     1149.33    161.17 o
   4  -1  13      495.81      469.97     62.57 o
   5  -1  13      391.45      406.34     57.13 o
   6  -1  13     1280.04     1211.05     94.00 o
   7  -1  13       63.04      180.87     46.39 o
   8  -1  13      461.43      603.98     75.55 o
   9  -1  13      276.87      275.04     58.98 o
 -10   0  13       73.31       86.19     47.05 o
  -9   0  13      326.50      344.03     64.19 o
  -8   0  13       29.06        9.07     29.61 o
  -7   0  13       35.05       64.48     29.62 o
  -6   0  13       55.29       27.23     25.31 o
  -5   0  13       52.57       73.34     27.33 o
  -4   0  13        5.33        0.99     20.53 o
  -3   0  13      148.77      135.61     25.38 o
  -2   0  13      234.22      242.45     39.54 o
  -1   0  13       18.50       13.62     18.97 o
   0   0  13       43.61       34.37     17.17 o
   1   0  13      366.63      320.67     28.61 o
   2   0  13      495.02      382.14     35.94 o
   3   0  13      217.15      254.77     34.14 o
   4   0  13     1107.78     1238.73     85.82 o
   5   0  13      605.06      629.99     63.68 o
   6   0  13      138.36      142.98     41.06 o
   7   0  13      356.05      484.15     61.89 o
   8   0  13        4.28      -24.88     32.16 o
   9   0  13      382.07      413.79    127.61 o
  10   0  13      259.60      215.68     56.19 o
 -10   1  13        7.09       47.53     58.23 o
  -9   1  13      219.84      268.14     59.07 o
  -8   1  13      341.14      267.01     45.04 o
  -7   1  13        0.91      -23.54     23.54 o
  -6   1  13      229.09      252.53     38.49 o
  -5   1  13      411.67      403.84     43.24 o
  -4   1  13      944.79      933.28     59.11 o
  -3   1  13      660.59      779.89     45.50 o
  -2   1  13      188.20      205.39     28.57 o
  -1   1  13      870.39      857.90     38.30 o
   0   1  13      196.48      177.97     21.73 o
   1   1  13       20.03       41.42     14.15 o
   2   1  13       19.97       33.77     14.90 o
   3   1  13      328.07      318.18     45.99 o
   4   1  13      144.61      131.74     26.54 o
   5   1  13      980.76     1055.19     77.00 o
   6   1  13      263.54      250.85     44.50 o
   7   1  13      346.88      373.39     90.35 o
   8   1  13      772.40      787.90     76.48 o
   9   1  13        0.60       -0.82     33.37 o
  10   1  13      337.61      364.19     65.53 o
 -10   2  13      225.21       83.64     49.55 o
  -9   2  13       14.08      -23.11     35.60 o
  -8   2  13      633.40      825.39    125.82 o
  -7   2  13     1091.44     1150.48    103.21 o
  -6   2  13      114.22      109.31     32.33 o
  -5   2  13     1630.58     1752.99     87.70 o
  -4   2  13      464.78      460.55     52.79 o
  -3   2  13      773.33      808.82     45.02 o
  -2   2  13     1280.53     1216.84     70.05 o
  -1   2  13       24.79       16.44     14.00 o
   0   2  13      128.56      154.60     19.12 o
   1   2  13      310.63      356.71     33.82 o
   2   2  13     2812.80     2671.02    104.60 o
   3   2  13       92.34       94.13     28.37 o
   4   2  13      688.08      728.33     47.27 o
   5   2  13      168.03      142.16     26.60 o
   6   2  13      133.82      100.61     31.78 o
   7   2  13       23.80       66.54     30.89 o
   8   2  13      188.73      133.57     40.82 o
   9   2  13      178.39      249.50     49.25 o
  10   2  13        3.28      -30.42     32.11 o
  11   2  13      153.10      161.19     51.20 o
 -10   3  13      121.40      176.53     92.25 o
  -9   3  13      344.39      312.71     52.83 o
  -8   3  13        0.49        0.35     32.42 o
  -7   3  13     1205.65     1276.49    143.92 o
  -6   3  13      175.89      192.90     36.88 o
  -5   3  13     1421.36     1436.71    106.67 o
  -4   3  13     2048.77     2182.14     96.70 o
  -3   3  13     1186.20     1191.75     55.63 o
  -2   3  13      305.73      365.32     37.55 o
  -1   3  13      221.17      282.47     22.50 o
   0   3  13        1.65      -12.90     15.02 o
   1   3  13       37.19       19.40     17.36 o
   2   3  13      206.55      224.27     36.78 o
   3   3  13      546.03      521.31     36.89 o
   4   3  13      374.51      396.30     33.27 o
   5   3  13       23.39        3.99     16.08 o
   6   3  13      216.03      220.24     29.42 o
   7   3  13      156.61      180.90     37.77 o
   8   3  13       10.00      -24.23     24.23 o
   9   3  13      179.42      161.10     43.84 o
  10   3  13       44.09       48.82     36.41 o
  11   3  13        1.88        6.99     37.45 o
  -9   4  13      237.36      269.79     66.86 o
  -8   4  13      273.31      208.09     44.47 o
  -7   4  13        3.93        4.77     48.55 o
  -6   4  13      673.29      656.52     61.33 o
  -5   4  13       57.68       54.49     25.61 o
  -4   4  13      164.81      212.93     52.12 o
  -3   4  13      873.40      862.56     56.86 o
  -2   4  13      475.15      516.25     43.00 o
  -1   4  13      271.79      282.30     31.80 o
   0   4  13      440.42      494.12     36.62 o
   1   4  13        0.77       -4.20     13.60 o
   2   4  13        5.58        9.23     14.53 o
   3   4  13      138.44      131.96     20.97 o
   4   4  13        0.30        5.65     14.65 o
   5   4  13      653.10      665.81     41.43 o
   6   4  13       28.38       22.99     19.41 o
   7   4  13       11.38       -2.19     17.57 o
   8   4  13       89.60      147.35    103.42 o
   9   4  13        9.12       21.94     28.50 o
  10   4  13       42.34        8.34     33.04 o
  11   4  13       69.15        9.41     35.89 o
  -9   5  13        2.33       16.99     43.85 o
  -8   5  13      132.76      213.49     47.56 o
  -7   5  13      213.55      228.69     46.25 o
  -6   5  13        3.26       -6.03     28.51 o
  -5   5  13     1330.32     1369.42     80.82 o
  -4   5  13      458.50      368.81     43.35 o
  -3   5  13      293.65      351.86     33.98 o
  -2   5  13      640.13      637.92     40.12 o
  -1   5  13        1.13       14.80     15.15 o
   0   5  13     1350.80     1402.51     69.39 o
   1   5  13      638.46      669.81     39.21 o
   2   5  13      429.65      465.54     31.31 o
   3   5  13       33.10       77.86     16.79 o
   4   5  13       63.18       59.97     16.72 o
   5   5  13      977.93     1010.05     57.88 o
   6   5  13     1323.74     1422.91     63.62 o
   7   5  13       49.63       40.77     19.20 o
   8   5  13      127.07      132.98     32.49 o
   9   5  13       68.75       92.44     56.23 o
  10   5  13        9.12       -2.95     29.51 o
  11   5  13       12.94       18.90     34.34 o
  12   5  13       71.53       33.11     41.99 o
  -9   6  13       46.35       25.73     43.39 o
  -8   6  13        0.48      -31.07     31.07 o
  -7   6  13      464.22      504.54     69.47 o
  -6   6  13      652.57      701.44     78.06 o
  -5   6  13      129.53      112.90     51.08 o
  -4   6  13     1940.31     2035.83    119.87 o
  -3   6  13      124.87       86.60     42.70 o
  -2   6  13     1084.95     1204.44     64.08 o
  -1   6  13     1719.15     1778.19     78.76 o
   0   6  13       40.34       81.28     19.66 o
   1   6  13     2715.81     2648.85     96.83 o
   2   6  13     2168.23     2170.52     69.52 o
   3   6  13      745.17      746.23     40.53 o
   4   6  13     1357.46     1379.20     55.47 o
   5   6  13     1224.75     1235.64     52.60 o
   6   6  13      416.01      457.63     31.10 o
   7   6  13      476.30      521.85     35.98 o
   8   6  13       53.59       64.20     21.19 o
   9   6  13       46.62       58.86     28.45 o
  10   6  13       51.22       72.10     32.02 o
  11   6  13        0.30      -28.74     28.74 o
  12   6  13       64.56      132.85     46.29 o
  -8   7  13       92.44       83.22     40.61 o
  -7   7  13       31.51       22.90     41.93 o
  -6   7  13     1032.04      952.14     90.79 o
  -5   7  13      206.14      175.84     46.29 o
  -4   7  13     1041.12     1045.12     97.84 o
  -3   7  13     1910.33     1998.52    114.12 o
  -2   7  13      393.56      477.51     41.37 o
  -1   7  13     1557.49     1377.96     65.86 o
   0   7  13     2499.52     2521.16     96.72 o
   1   7  13        0.21       -1.12     13.71 o
   2   7  13     1308.38     1311.61     53.65 o
   3   7  13     3743.51     3450.01    113.65 o
   4   7  13      203.21      191.19     30.84 o
   5   7  13      629.66      622.21     30.82 o
   6   7  13      830.65      891.72     51.44 o
   7   7  13       98.37      100.11     18.15 o
   8   7  13       35.48       11.38     16.96 o
   9   7  13        1.26      -23.28     25.22 o
  10   7  13       12.56      -16.59     24.87 o
  11   7  13        0.49        2.83     27.96 o
  12   7  13        0.01        1.67     32.68 o
  -8   8  13      121.22      147.49     80.47 o
  -7   8  13      126.76       78.65     51.04 o
  -6   8  13        0.70      -42.93     45.31 o
  -5   8  13      221.36      191.06     47.19 o
  -4   8  13       15.94       -6.31     28.85 o
  -3   8  13      539.68      490.48    122.74 o
  -2   8  13     1378.82     1351.95     85.66 o
  -1   8  13      338.58      309.75     32.78 o
   0   8  13     1424.10     1415.52     63.57 o
   1   8  13     1765.35     1678.34     67.84 o
   2   8  13       49.31       20.07     13.28 o
   3   8  13     2598.55     2561.10     85.52 o
   6   8  13      227.94      233.19     17.70 o
   7   8  13       64.09       62.33     24.97 o
   8   8  13       44.66       31.29     16.10 o
   9   8  13        8.05       -5.57     18.17 o
  10   8  13        8.30       49.44     27.04 o
  11   8  13        0.22        8.38     28.41 o
  12   8  13        5.84       -1.93     33.21 o
  -7   9  13       46.18       86.57     48.28 o
  -6   9  13       25.27       53.74     41.22 o
  -5   9  13        4.47       55.96     38.57 o
  -4   9  13      300.06      313.94     54.55 o
  -3   9  13       31.54       84.51     39.32 o
  -2   9  13      275.51      245.53     41.39 o
  -1   9  13     1135.84     1080.33     84.13 o
   0   9  13      151.26      101.85     23.61 o
   1   9  13     1398.53     1348.29     58.66 o
   2   9  13     2578.45     2638.65     92.86 o
   3   9  13       12.54       12.85      8.07 o
   5   9  13      538.40      370.68    119.97 o
   6   9  13      404.29      446.22    134.75 o
   7   9  13      950.30      959.15     48.68 o
   8   9  13       12.08       26.78     15.63 o
   9   9  13       38.29       34.97     18.34 o
  10   9  13       15.57       17.25     25.27 o
  11   9  13        9.45       10.86     29.16 o
  12   9  13        5.19        7.46     33.39 o
  -6  10  13        0.87       22.57     43.02 o
  -5  10  13       12.71       41.03     39.32 o
  -4  10  13       28.10       41.03     33.73 o
  -3  10  13      156.67      150.19     40.55 o
  -2  10  13        0.27       11.43     26.63 o
  -1  10  13      114.76       72.74     29.21 o
   0  10  13       72.55       71.94     18.08 o
   1  10  13       44.40       39.69     14.99 o
   2  10  13     1867.55     1786.96     68.94 o
   3  10  13     1328.97     1357.21     51.45 o
   5  10  13     1368.72     1333.14    213.49 o
   6  10  13      163.64       47.88     83.97 o
   7  10  13     1418.50     1566.93    205.34 o
   8  10  13     1007.25      968.97     53.25 o
   9  10  13       97.41       94.83     20.18 o
  10  10  13      304.77      332.50     41.09 o
  11  10  13      121.05       86.61     34.26 o
  -5  11  13       78.58      113.89     63.21 o
  -4  11  13       50.49       97.18     39.42 o
  -3  11  13      121.68       70.68     34.84 o
  -2  11  13      193.29      220.85    110.07 o
  -1  11  13       17.40       16.41     21.61 o
   0  11  13      236.65      249.85     31.13 o
   1  11  13      345.00      356.02     60.97 o
   2  11  13       23.58        5.38     15.00 o
   3  11  13     1286.51     1269.46     51.89 o
   4  11  13      198.64      230.72     58.06 o
   5  11  13     1190.56     1498.50    235.68 o
   6  11  13     2146.87     2001.69    268.93 o
   7  11  13       68.91       55.14     85.60 o
   8  11  13      832.57      903.00     50.35 o
   9  11  13      501.77      586.88     56.55 o
  10  11  13        0.10      -10.28     42.50 o
  11  11  13      124.62      160.21     51.56 o
  -4  12  13       14.15       18.78     35.41 o
  -3  12  13        2.07       38.58     35.15 o
  -2  12  13      163.38      186.41     34.82 o
  -1  12  13      308.36      354.07     57.77 o
   0  12  13        2.57        1.95     27.11 o
   1  12  13      929.01     1019.96     67.65 o
   2  12  13      948.29      942.48     49.76 o
   3  12  13       11.89       41.88     16.36 o
   4  12  13     1754.33     1799.32     78.88 o
   5  12  13      693.08      665.03     83.68 o
   6  12  13      550.40      882.29    189.98 o
   7  12  13     1458.69     1610.55    254.46 o
   8  12  13      137.63      170.37     24.84 o
   9  12  13      506.40      585.12     77.78 o
  10  12  13      688.35      795.11    224.00 o
  11  12  13        1.87       -6.60     38.95 o
  -3  13  13       92.94       68.08     41.43 o
  -2  13  13       24.06       37.16     28.39 o
  -1  13  13      198.07      204.23     44.22 o
   0  13  13      183.50      131.75     44.42 o
   1  13  13       26.59       14.55     38.00 o
   2  13  13      217.25      250.49     36.35 o
   3  13  13      306.81      378.42     41.47 o
   4  13  13        4.26       18.08     15.23 o
   5  13  13     1602.01     1640.43     76.66 o
   6  13  13      642.29      669.62     42.05 o
   7  13  13       98.43      124.15     36.81 o
   8  13  13      808.21     1000.38     94.28 o
   9  13  13       39.53       39.75     25.33 o
  10  13  13      295.53      354.72     58.38 o
  -2  14  13       14.37        0.53     30.31 o
  -1  14  13        2.88       -7.83     24.93 o
   0  14  13       52.06       83.03     35.43 o
   1  14  13       22.68       -4.37     25.67 o
   2  14  13        0.17       38.24     27.29 o
   3  14  13      293.49      242.35     37.00 o
   4  14  13      213.78      244.45     39.18 o
   5  14  13      142.07       95.85     25.01 o
   6  14  13      738.18      707.28     69.56 o
   7  14  13       52.17       49.20     23.51 o
   8  14  13      233.54      301.18     48.92 o
   9  14  13      222.57      227.67     49.95 o
   0  15  13       23.86       63.80     37.65 o
   1  15  13        3.02       32.71     33.02 o
   2  15  13        0.23       -9.39     27.83 o
   3  15  13       70.09       61.35     43.46 o
   4  15  13       64.12       86.72     41.73 o
   5  15  13       10.00        9.91     32.95 o
   6  15  13      150.80      180.39     42.80 o
   7  15  13      274.23      193.30    109.13 o
   8  15  13       50.51       28.16     38.28 o
   3  16  13        0.21       26.30     33.76 o
   4  16  13       90.59       83.82     49.55 o
   5  16  13       12.03       56.25     47.42 o
   6  16  13        0.03       42.65     41.53 o
  -6  -8  14       61.75       53.55     47.55 o
  -5  -8  14       16.40       22.31     90.12 o
  -4  -8  14      265.46      334.05     67.58 o
  -3  -8  14       52.08       94.29     52.29 o
  -2  -8  14      249.72      261.70     59.35 o
  -1  -8  14      411.37      515.24     75.77 o
   0  -8  14       12.35        0.13     44.48 o
   1  -8  14      356.68      316.74     62.80 o
  -7  -7  14        0.33      -37.57     37.57 o
  -6  -7  14      147.06      101.15     46.08 o
  -5  -7  14       51.30       21.45     41.22 o
  -4  -7  14       10.58       69.05     42.58 o
  -3  -7  14      428.58      343.87     63.69 o
  -2  -7  14       69.02       63.67     44.25 o
  -1  -7  14      344.48      431.43    124.49 o
   0  -7  14      122.47      125.49     47.31 o
   1  -7  14       28.13       22.07     39.07 o
   2  -7  14      305.19      152.90     48.53 o
   3  -7  14       19.58       86.79     43.96 o
  -8  -6  14       30.18       29.00     44.69 o
  -7  -6  14       25.65      -34.86     34.86 o
  -6  -6  14       29.67        4.27     38.60 o
  -5  -6  14       44.83      102.69     44.11 o
  -4  -6  14       20.03      -31.08     31.08 o
  -3  -6  14      157.19       87.37     40.50 o
  -2  -6  14      324.90      395.85     51.52 o
  -1  -6  14        0.22       26.62     29.59 o
   0  -6  14      570.38      560.35     59.85 o
   1  -6  14       21.50        4.65     27.22 o
   2  -6  14      203.15      196.85     60.55 o
   3  -6  14      485.81      391.92     86.79 o
   4  -6  14       24.15        2.34     57.93 o
  -9  -5  14        7.35        5.32     42.94 o
  -8  -5  14      118.48       41.47     43.59 o
  -7  -5  14       12.79        4.65     36.37 o
  -6  -5  14        1.30      -22.19     32.95 o
  -5  -5  14       46.18       56.77     45.14 o
  -4  -5  14       48.82       75.01     31.50 o
  -3  -5  14       18.15       14.24     27.94 o
  -2  -5  14      101.92      178.80     44.54 o
  -1  -5  14      179.89      181.49     52.31 o
   0  -5  14       35.07        8.30     26.80 o
   1  -5  14     1367.49     1267.85     86.38 o
   2  -5  14       82.07       64.42     39.05 o
   3  -5  14      162.15      118.04     36.47 o
   4  -5  14      876.31      892.99     95.64 o
   5  -5  14       48.24      119.54     49.00 o
   6  -5  14      166.55      113.32     74.48 o
  -9  -4  14       51.33       73.43     64.76 o
  -8  -4  14        1.60       -9.70     37.97 o
  -7  -4  14       52.00       43.57     46.58 o
  -6  -4  14        1.68      -28.88     28.88 o
  -5  -4  14        0.84      -24.03     24.03 o
  -4  -4  14       66.35       60.93     32.05 o
  -3  -4  14       99.95      130.82     34.66 o
  -2  -4  14        0.43      -11.08     23.53 o
  -1  -4  14      241.10      329.84     66.82 o
   0  -4  14      386.61      404.72     46.80 o
   1  -4  14        1.06       11.89     24.43 o
   2  -4  14     1495.25     1485.07     91.76 o
   3  -4  14       62.21       52.08     29.54 o
   4  -4  14      272.04      268.55     56.60 o
   5  -4  14      601.30      581.50     76.76 o
   6  -4  14       20.98       70.81     47.56 o
   7  -4  14      311.80      330.38     70.52 o
  -9  -3  14       12.62       26.21     49.04 o
  -8  -3  14      139.29      126.86     48.98 o
  -7  -3  14      106.35       69.94     51.00 o
  -6  -3  14        0.15        6.19     26.45 o
  -5  -3  14      130.37      112.02     34.99 o
  -4  -3  14      288.98      336.78     44.40 o
  -3  -3  14       23.19       34.90     24.95 o
  -2  -3  14       88.20      124.11     31.03 o
  -1  -3  14      264.34      370.46     49.19 o
   0  -3  14      575.84      632.26     52.84 o
   1  -3  14      646.33      638.76     52.54 o
   2  -3  14        7.32       -3.08     22.03 o
   3  -3  14     1019.10      984.66    109.35 o
   4  -3  14      103.36       84.39     40.01 o
   5  -3  14      189.85      193.46     49.70 o
   6  -3  14      278.87      264.95     63.67 o
   7  -3  14       23.76       59.59     57.40 o
 -10  -2  14      221.00      290.65     67.87 o
  -9  -2  14      112.21       89.89     51.13 o
  -8  -2  14        5.50        6.21     39.27 o
  -7  -2  14      246.41      270.14     63.36 o
  -6  -2  14      152.13      100.89     45.88 o
  -5  -2  14        0.15       27.64     44.06 o
  -4  -2  14      327.42      348.50     44.46 o
  -3  -2  14       17.44       40.24     25.17 o
  -2  -2  14        2.17       -7.10     20.85 o
  -1  -2  14      554.19      551.25     47.89 o
   0  -2  14       13.30       20.67     21.77 o
   1  -2  14      388.82      408.12     41.75 o
   2  -2  14        2.65       11.10     25.09 o
   3  -2  14        0.80      -20.30     20.30 o
   4  -2  14      533.47      544.95    159.57 o
   5  -2  14        2.96       18.52     34.37 o
   6  -2  14      107.59      107.02     42.66 o
   7  -2  14       77.00       85.37     45.18 o
   8  -2  14       11.56      -20.45     37.59 o
 -10  -1  14        8.01       15.71     45.20 o
  -9  -1  14      213.09      300.21     63.26 o
  -8  -1  14      106.57      141.10     47.06 o
  -7  -1  14       65.66       68.74     33.77 o
  -6  -1  14      175.85      159.14     36.89 o
  -5  -1  14       52.49       54.62     31.95 o
  -4  -1  14       43.05       32.93     32.06 o
  -3  -1  14       24.92       11.75     22.02 o
  -2  -1  14      130.61      115.93     27.62 o
  -1  -1  14        1.59        4.55     19.88 o
   0  -1  14      105.52       82.10     39.77 o
   1  -1  14      137.87      162.76     28.13 o
   2  -1  14        2.56       17.57     36.38 o
   3  -1  14        5.51      -25.40     25.40 o
   4  -1  14      219.90      191.16     50.59 o
   5  -1  14      413.99      303.31     54.04 o
   6  -1  14        1.13      -20.51     29.84 o
   7  -1  14      285.85      393.09     63.01 o
   8  -1  14      153.98      167.22     73.92 o
   9  -1  14      107.11      192.35     56.03 o
 -10   0  14      176.11      282.86     64.25 o
  -9   0  14       27.32       12.90     43.35 o
  -8   0  14      215.89      247.39     71.27 o
  -7   0  14        1.90       35.40     29.56 o
  -6   0  14       76.68       50.34     28.60 o
  -5   0  14       83.16      115.74     32.90 o
  -4   0  14       35.73       25.64     22.06 o
  -3   0  14      316.77      296.66     37.13 o
  -2   0  14      173.68      197.77     31.03 o
  -1   0  14       16.89       26.39     20.35 o
   0   0  14        6.45      -12.70     17.03 o
   1   0  14      426.42      350.58     48.47 o
   2   0  14        8.60      -36.00     37.01 o
   3   0  14       49.57       47.44     30.77 o
   4   0  14       36.04       64.09     55.75 o
   5   0  14       88.11       49.77     37.65 o
   6   0  14      130.71      215.66     58.36 o
   7   0  14       12.03      -29.27     29.27 o
   8   0  14      448.06      497.08    141.45 o
   9   0  14      125.53      158.87     51.44 o
 -10   1  14      170.54      179.32     59.22 o
  -9   1  14      154.26      117.80     50.03 o
  -8   1  14      212.40      144.25     47.12 o
  -7   1  14      210.10      239.61     41.73 o
  -6   1  14       42.94        7.15     24.71 o
  -5   1  14      183.27      165.34     33.68 o
  -4   1  14      770.11      631.06     72.67 o
  -3   1  14        0.31       29.65     21.32 o
  -2   1  14      293.91      302.37     39.70 o
  -1   1  14      397.38      445.62     34.75 o
   0   1  14       35.99       33.13     21.66 o
   1   1  14      334.11      332.12     48.54 o
   2   1  14      359.21      408.99     39.55 o
   3   1  14      393.52      433.67     40.75 o
   4   1  14      111.55       53.37     35.21 o
   5   1  14       37.70       60.86     30.79 o
   6   1  14      209.65      208.96     53.69 o
   7   1  14      225.91      181.75     44.91 o
   8   1  14        0.32      -12.67     30.63 o
   9   1  14      270.54      329.12     83.67 o
  10   1  14       19.42      108.98     48.97 o
  -9   2  14      435.99      390.50     92.40 o
  -8   2  14       71.58       57.23     34.79 o
  -7   2  14      319.54      291.62     54.17 o
  -6   2  14      708.38      724.57     59.27 o
  -5   2  14      147.79       81.68     29.02 o
  -4   2  14     1253.37     1328.49     82.03 o
  -3   2  14     2392.89     2259.96    193.84 o
  -2   2  14      247.00      234.75     43.35 o
  -1   2  14     1128.55     1143.59     64.69 o
   0   2  14     1127.67     1143.61     62.68 o
   1   2  14        6.40        4.12     19.73 o
   2   2  14     1184.38     1259.83     64.95 o
   3   2  14      429.38      387.00     36.67 o
   4   2  14        5.17       -8.00     18.31 o
   5   2  14       14.25      -17.10     22.68 o
   6   2  14       55.87       80.52     31.12 o
   7   2  14       63.13      121.98     37.94 o
   8   2  14       56.69      160.69     40.55 o
   9   2  14       24.12       30.54     35.87 o
  10   2  14       42.95       54.32     41.50 o
  -9   3  14        8.81        5.38     70.42 o
  -8   3  14      567.03      737.48     68.09 o
  -7   3  14       76.49       27.42     38.97 o
  -6   3  14      203.48      184.48     37.68 o
  -5   3  14     1620.05     1843.98     92.24 o
  -4   3  14      410.45      304.25     58.74 o
  -3   3  14      587.69      587.37     62.42 o
  -2   3  14     2261.48     2392.45    102.92 o
  -1   3  14      136.63      161.59     29.72 o
   0   3  14     1087.76     1166.53     81.43 o
   1   3  14      186.24      201.77     27.98 o
   2   3  14        0.31       40.87     25.18 o
   3   3  14      539.15      565.14     58.66 o
   4   3  14        2.19        4.86     16.17 o
   5   3  14       60.70       65.89     21.71 o
   6   3  14       29.31       69.45     29.20 o
   7   3  14      222.62      227.55     41.73 o
   8   3  14        5.94      -12.12     28.38 o
   9   3  14        6.45       16.13     31.40 o
  10   3  14        2.92      -24.42     31.46 o
  11   3  14       17.16        3.32     39.81 o
  -9   4  14       28.88      -39.14     65.85 o
  -8   4  14        8.85       -6.23     44.14 o
  -7   4  14      562.25      604.96     79.16 o
  -6   4  14      284.98      227.17     54.75 o
  -5   4  14      144.70      223.12     49.25 o
  -4   4  14     1535.62     1492.80    103.66 o
  -3   4  14      129.14      153.59     59.50 o
  -2   4  14      915.13      893.67     57.37 o
  -1   4  14     1467.24     1596.32     75.78 o
   0   4  14        1.89        1.28     17.17 o
   1   4  14      797.14      838.73     48.98 o
   2   4  14      100.02      120.54     21.80 o
   3   4  14      110.24      119.57     24.13 o
   4   4  14      187.55      175.50     24.68 o
   5   4  14       18.68       11.40     17.78 o
   6   4  14       46.70       29.53     21.07 o
   7   4  14        2.40        9.92     26.15 o
   8   4  14      120.79       27.62     29.45 o
   9   4  14       29.21        8.18     29.98 o
  10   4  14        7.62      -28.83     28.83 o
  11   4  14        1.69       -1.38     39.90 o
  -9   5  14       72.68       94.23     81.59 o
  -8   5  14        8.53      -10.55     43.07 o
  -7   5  14       28.53       58.79     42.51 o
  -6   5  14      676.11      731.89    119.18 o
  -5   5  14      279.08      247.93     42.65 o
  -4   5  14      168.01      126.30     33.38 o
  -3   5  14      746.92      724.67     74.74 o
  -2   5  14        0.03      -18.74     18.74 o
  -1   5  14      913.96      891.87     54.11 o
   0   5  14      427.35      455.94     46.76 o
   1   5  14      239.36      190.76     25.51 o
   2   5  14     2446.60     2361.28     91.52 o
   3   5  14      518.01      475.90     33.14 o
   4   5  14      790.01      800.58     66.66 o
   5   5  14     1419.17     1543.80     86.61 o
   6   5  14        0.02      -12.94     18.79 o
   7   5  14      258.64      232.69     30.22 o
   8   5  14       78.64       57.27     29.58 o
   9   5  14       48.94       53.33     31.22 o
  10   5  14       48.19       41.01     36.00 o
  11   5  14        1.78      -14.08     33.74 o
  -8   6  14       47.54       34.66     38.44 o
  -7   6  14        3.85       10.47     32.73 o
  -6   6  14        4.46       -0.38     28.38 o
  -5   6  14       65.81       35.09     30.04 o
  -4   6  14        6.76       -5.39     26.02 o
  -3   6  14      795.87      774.75     55.72 o
  -2   6  14     1457.71     1476.63     63.88 o
  -1   6  14       18.03       -3.80     18.03 o
   0   6  14     1867.01     1773.50     66.10 o
   1   6  14     1306.86     1216.89     58.04 o
   2   6  14      682.27      665.28     38.93 o
   3   6  14     4132.56     4290.44    145.00 o
   4   6  14      297.61      331.37     26.32 o
   5   6  14      699.86      662.92     47.13 o
[truncated: 86,244 more chars]
